# Supplementary material for: Evaluation of a Performance-Based Expert Elicitation: WHO Global Attribution of Foodborne Diseases
Source: PLoS One. 2016 Mar 1;11(3):e0149817. doi: 10.1371/journal.pone.0149817 (PMC4773223; doi:10.1371/journal.pone.0149817)
Supplement: S1 File — The EXCEL file contains experts’ names and scores per panel. “pwg” denotes global performance weights, pwi denotes item specific performance weights, “ew” denotes equal weights. (XLSX) [file pone.0149817.s001.xlsx]

## Sheet: Panel Scores
Case name : AscarisExposFilt 12/15/2014 Version W1.5.1																															exprt233	0.01397	1.29
1																															exprt267	0.1306	1.676
Results of scoring experts																															exprt270	6.404e-06	2.05
Bayesian Updates: no Weights: global DM Optimisation: yes																															exprt272	3.74e-06	1.652
Significance Level: 6.63E-005 Calibration Power: 1																															exprt276	8.17e-05	2.072
____________________________________________________________________________________________																															exprt277	0.003013	0.9701
Nr.	Id	St Acc	Mean relati	Mean relati	Numb	UnNormalize	Normaliz.we	Normaliz.we																							exprt288	1.38e-08	1.235
			total	realizatioo	real	weight	without DM	with DM																							exprt297	3.114e-05	1.507
______	________	___________	___________	___________	____	___________	___________	___________																							exprt298	4.304e-05	1.164
1	exprt058	0.0001566	1.91	1.529	14	0.0002395	0.00981	0.00225																							exprt299	0.0005412	1.088
2	exprt090	0.02019	2.518	1.192	14	0.02407	0.9858	0.2261
3	exprt120	4.581e-09	2.81	1.921	14	0	0	0
4	exprt213	1.23e-05	2.521	1.75	14	0	0	0
5	exprt232	1.23e-05	0.7791	1.071	14	0	0	0
6	exprt244	1.23e-05	1.132	1.955	14	0	0	0
7	exprt272	6.63e-05	1.194	1.604	14	0.0001063	0.004355	0.0009988
8	pwg	0.08058	1.879	1.018	14	0.08203		0.7706
9	pwi	0.08058	2.132	1.056	14	0.0851		0.7771
10	ew	0.339	0.6135	0.571	14	0.1936		0.8878
____________________________________________________________________________________________
________________________________________________________________________________
(c) 1989-2012 TU Delft
_x000C_
Case name : ArsenicExposureAll 10/3/2014 Version W1.5.1
2
Results of scoring experts
Bayesian Updates: no Weights: global DM Optimisation: yes
Significance Level: 0.0003438 Calibration Power: 1
____________________________________________________________________________________________
Nr.	Id	St Acc	Mean relati	Mean relati	Numb	UnNormalize	Normaliz.we	Normaliz.we
			total	realizatioo	real	weight	without DM	with DM
______	________	___________	___________	___________	____	___________	___________	___________
1	exprt072	0.001595	0.9186	1.135	12	0.001811	0.8002	0.1291
2	exprt074	2.204e-06	1.125	1.364	12	0	0	0
3	exprt078	2.547e-05	1.311	1.358	12	0	0	0
4	exprt118	0.0003438	1.24	1.315	12	0.0004522	0.1998	0.03224
5	exprt173	5.588e-07	1.33	2.689	12	0	0	0
6	exprt174	1.29e-12	1.5	3.022	12	0	0	0
7	pwg	0.01563	0.3708	0.7525	12	0.01176		0.8386
8	pwi	0.00594	0.4712	0.9718	12	0.005773		0.7153
9	ew	0.06786	0.1192	0.4895	12	0.03321		0.9352
____________________________________________________________________________________________
________________________________________________________________________________
(c) 1989-2012 TU Delft
_x000C_
Case name : BruCalib 10/3/2014 Version W1.5.1
3
Results of scoring experts
Bayesian Updates: no Weights: global DM Optimisation: yes
Significance Level: 0.0005412 Calibration Power: 1
____________________________________________________________________________________________
Nr.	Id	St Acc	Mean relati	Mean relati	Numb	UnNormalize	Normaliz.we	Normaliz.we
			total	realizatioo	real	weight	without DM	with DM
______	________	___________	___________	___________	____	___________	___________	___________
1	exprt038	1.882e-11	2.494	2.443	13	0	0	0
2	exprt102	1.678e-06	1.68	1.689	13	0	0	0
3	exprt119	3.132e-06	0.9589	0.8864	13	0	0	0
4	exprt130	0.04411	0.843	0.7509	13	0.03312	0.9825	0.1915
5	exprt145	4.304e-05	1.006	1.011	13	0	0	0
6	exprt298	4.304e-05	1.116	1.164	13	0	0	0
7	exprt299	0.0005412	1.114	1.088	13	0.000589	0.01747	0.003406
8	pwg	0.2232	0.6738	0.6239	13	0.1392		0.8051
9	pwi	0.05531	0.7449	0.6884	13	0.03807		0.5304
10	ew	0.4539	0.3163	0.3439	13	0.1561		0.8219
____________________________________________________________________________________________
________________________________________________________________________________
(c) 1989-2012 TU Delft
_x000C_
Case name : CampylobacterExposAFRD 9/20/2014 Version W1.5.1
4
Results of scoring experts
Bayesian Updates: no Weights: global DM Optimisation: yes
Significance Level: 1.682E-005 Calibration Power: 1
____________________________________________________________________________________________
Nr.	Id	St Acc	Mean relati	Mean relati	Numb	UnNormalize	Normaliz.we	Normaliz.we
			total	realizatioo	real	weight	without DM	with DM
______	________	___________	___________	___________	____	___________	___________	___________
1	exprt041	2.9e-10	1.644	1.531	16	0	0	0
2	exprt053	0.0009632	1.711	1.931	16	0.00186	0.07667	0.007145
3	exprt059	1.49e-07	2.242	1.729	16	0	0	0
4	exprt060	7.33e-06	1.409	1.443	16	0	0	0
5	exprt062	1.68e-05	1.914	1.642	16	2.76e-05	0.001139	0.0001061
6	exprt089	1.61e-08	1.464	1.74	16	0	0	0
7	exprt145	7.06e-08	2.277	1.354	16	0	0	0
8	exprt181	0.0002808	1.564	1.788	16	0.0005021	0.0207	0.001929
9	exprt200	3.44e-07	1.725	1.619	16	0	0	0
10	exprt202	1.63e-07	1.671	2.024	16	0	0	0
11	exprt211	0.01683	1.515	1.299	16	0.02187	0.9015	0.08401
12	exprt272	3.74e-06	1.792	1.652	16	0	0	0
13	exprt288	1.38e-08	1.74	1.235	16	0	0	0
14	pwg	0.2295	1.078	1.028	16	0.236		0.9068
15	pwi	0.2295	1.171	1.077	16	0.2472		0.9106
16	ew	0.5418	0.5879	0.5146	16	0.2788		0.9199
____________________________________________________________________________________________
________________________________________________________________________________
(c) 1989-2012 TU Delft
Case name : CampylobacterExposAFRE 9/20/2014 Version W1.5.1
5
Results of scoring experts
Bayesian Updates: no Weights: global DM Optimisation: yes
Significance Level: 1.682E-005 Calibration Power: 1
____________________________________________________________________________________________
Nr.	Id	St Acc	Mean relati	Mean relati	Numb	UnNormalize	Normaliz.we	Normaliz.we
			total	realizatioo	real	weight	without DM	with DM
______	________	___________	___________	___________	____	___________	___________	___________
1	exprt041	2.9e-10	1.548	1.434	16	0	0	0
2	exprt053	0.0009632	1.694	1.835	16	0.001767	0.07841	0.007424
3	exprt060	7.325e-06	1.347	1.346	16	0	0	0
4	exprt062	1.682e-05	1.842	1.547	16	2.602e-05	0.001154	0.0001093
5	exprt089	1.609e-08	1.402	1.643	16	0	0	0
6	exprt145	7.058e-08	2.215	1.257	16	0	0	0
7	exprt181	0.0002808	1.504	1.695	16	0.0004761	0.02112	0.002
8	exprt200	3.435e-07	1.662	1.521	16	0	0	0
9	exprt202	1.634e-07	1.611	1.93	16	0	0	0
10	exprt211	0.01683	1.454	1.204	16	0.02027	0.8993	0.08515
11	exprt272	3.735e-06	1.738	1.558	16	0	0	0
12	exprt288	1.381e-08	1.677	1.137	16	0	0	0
13	pwg	0.2295	1.02	0.9389	16	0.2155		0.9053
14	pwi	0.2295	1.123	0.9867	16	0.2265		0.9095
15	ew	0.3303	0.4825	0.4706	16	0.1555		0.8733
____________________________________________________________________________________________
________________________________________________________________________________
(c) 1989-2012 TU Delft
_x000C_
Case name : CampylobacterExposAMRA 9/20/2014 Version W1.5.1
6
Results of scoring experts
Bayesian Updates: no Weights: global DM Optimisation: yes
Significance Level: 0.00396 Calibration Power: 1
____________________________________________________________________________________________
Nr.	Id	St Acc	Mean relati	Mean relati	Numb	UnNormalize	Normaliz.we	Normaliz.we
			total	realizatioo	real	weight	without DM	with DM
______	________	___________	___________	___________	____	___________	___________	___________
1	exprt025	1.259e-07	1.854	1.923	15	0	0	0
2	exprt040	3.031e-06	2.179	1.586	15	0	0	0
3	exprt041	1.265e-09	1.84	1.421	15	0	0	0
4	exprt053	3.114e-05	1.844	1.666	15	0	0	0
5	exprt089	7.576e-08	1.129	1.4	15	0	0	0
6	exprt130	0.01577	1.41	1.221	15	0.01925	0.3304	0.09304
7	exprt160	3.278e-06	1.672	1.598	15	0	0	0
8	exprt181	0.001794	1.561	1.629	15	0	0	0
9	exprt188	5.61e-07	1.751	1.592	15	0	0	0
10	exprt193	0.00396	1.805	1.624	15	0.006432	0.1104	0.03109
11	exprt200	7.576e-08	1.605	1.636	15	0	0	0
12	exprt204	0.01751	2.292	1.37	15	0.02398	0.4117	0.1159
13	exprt211	0.006486	1.445	1.325	15	0.008591	0.1475	0.04153
14	exprt229	1.189e-05	1.59	1.523	15	0	0	0
15	exprt288	1.265e-09	1.608	0.9549	15	0	0	0
16	pwg	0.1861	1.012	0.7987	15	0.1486		0.7184
17	pwi	0.1861	1.348	0.8943	15	0.1664		0.7312
18	ew	0.1861	0.5623	0.4589	15	0.0854		0.5823
____________________________________________________________________________________________
________________________________________________________________________________
(c) 1989-2012 TU Delft
_x000C_
Case name : CampylobacterExposAMRB 9/20/2014 Version W1.5.1
7
Results of scoring experts
Bayesian Updates: no Weights: global DM Optimisation: yes
Significance Level: 0.0009632 Calibration Power: 1
____________________________________________________________________________________________
Nr.	Id	St Acc	Mean relati	Mean relati	Numb	UnNormalize	Normaliz.we	Normaliz.we
			total	realizatioo	real	weight	without DM	with DM
______	________	___________	___________	___________	____	___________	___________	___________
1	exprt025	2.68e-08	1.865	1.813	16	0	0	0
2	exprt033	2.418e-08	2.061	1.527	16	0	0	0
3	exprt040	1.486e-07	2.238	1.606	16	0	0	0
4	exprt053	0.0009632	1.606	1.687	16	0.001625	0.08359	0.02706
5	exprt089	1.609e-08	1.28	1.496	16	0	0	0
6	exprt145	7.058e-08	2.139	1.108	16	0	0	0
7	exprt181	0.0002808	1.436	1.548	16	0	0	0
8	exprt188	1.581e-07	2.503	1.548	16	0	0	0
9	exprt200	3.435e-07	1.55	1.38	16	0	0	0
10	exprt202	1.634e-07	1.552	1.782	16	0	0	0
11	exprt211	0.01683	1.369	1.059	16	0.01782	0.9164	0.2967
12	exprt229	6.404e-06	1.547	1.274	16	0	0	0
13	exprt272	3.735e-06	1.623	1.41	16	0	0	0
14	exprt288	1.381e-08	1.565	0.9902	16	0	0	0
15	pw	0.04542	1.054	0.894	16	0.0406		0.6762
16	pwi	0.04542	1.044	0.8621	16	0.03915		0.6633
17	ew	0.5418	0.5785	0.4587	16	0.2485		0.9259
____________________________________________________________________________________________
________________________________________________________________________________
(c) 1989-2012 TU Delft
_x000C_
Case name : CampylobacterExposAMRD 9/20/2014 Version W1.5.1
8
Results of scoring experts
Bayesian Updates: no Weights: global DM Optimisation: yes
Significance Level: 0.0009632 Calibration Power: 1
____________________________________________________________________________________________
Nr.	Id	St Acc	Mean relati	Mean relati	Numb	UnNormalize	Normaliz.we	Normaliz.we
			total	realizatioo	real	weight	without DM	with DM
______	________	___________	___________	___________	____	___________	___________	___________
1	exprt025	2.68e-08	2.006	1.959	16	0	0	0
2	exprt033	2.418e-08	2.163	1.676	16	0	0	0
3	exprt040	1.486e-07	2.361	1.754	16	0	0	0
4	exprt041	2.9e-10	1.535	1.436	16	0	0	0
5	exprt053	0.0009632	1.701	1.836	16	0.001769	0.08015	0.02547
6	exprt089	1.609e-08	1.402	1.645	16	0	0	0
7	exprt145	7.058e-08	2.237	1.258	16	0	0	0
8	exprt181	0.0002808	1.54	1.697	16	0	0	0
9	exprt200	3.435e-07	1.672	1.523	16	0	0	0
10	exprt202	1.634e-07	1.619	1.931	16	0	0	0
11	exprt211	0.01683	1.491	1.206	16	0.0203	0.9199	0.2923
12	exprt229	6.404e-06	1.637	1.423	16	0	0	0
13	exprt272	3.735e-06	1.746	1.559	16	0	0	0
14	exprt288	1.381e-08	1.687	1.139	16	0	0	0
15	pwg	0.04542	1.17	1.043	16	0.04738		0.6822
16	pwi	0.04542	1.155	1.006	16	0.0457		0.6696
17	ew	0.5418	0.606	0.5087	16	0.2756		0.9243
____________________________________________________________________________________________
________________________________________________________________________________
(c) 1989-2012 TU Delft
_x000C_
Case name : CampylobacterExposEMRB 9/20/2014 Version W1.5.1
9
Results of scoring experts
Bayesian Updates: no Weights: global DM Optimisation: yes
Significance Level: 0.0009632 Calibration Power: 1
____________________________________________________________________________________________
Nr.	Id	St Acc	Mean relati	Mean relati	Numb	UnNormalize	Normaliz.we	Normaliz.we
			total	realizatioo	real	weight	without DM	with DM
______	________	___________	___________	___________	____	___________	___________	___________
1	exprt041	2.9e-10	1.514	1.434	16	0	0	0
2	exprt053	0.0009632	1.716	1.835	16	0.001767	0.08019	0.02549
3	exprt060	7.325e-06	1.411	1.346	16	0	0	0
4	exprt089	1.609e-08	1.388	1.643	16	0	0	0
5	exprt145	7.058e-08	2.259	1.257	16	0	0	0
6	exprt181	0.0002808	1.567	1.695	16	0	0	0
7	exprt200	3.435e-07	1.681	1.521	16	0	0	0
8	exprt202	1.634e-07	1.644	1.93	16	0	0	0
9	exprt211	0.01683	1.501	1.204	16	0.02027	0.9198	0.2923
10	exprt272	3.735e-06	1.755	1.558	16	0	0	0
11	exprt288	1.381e-08	1.698	1.137	16	0	0	0
12	pwg	0.04542	1.187	1.041	16	0.0473		0.6822
13	pwi	0.04542	1.166	1.004	16	0.04562		0.6696
14	ew	0.3303	0.4601	0.4603	16	0.152		0.871
____________________________________________________________________________________________
________________________________________________________________________________
(c) 1989-2012 TU Delft
_x000C_
Case name : CampylobacterExposEMRD 9/20/2014 Version W1.5.1
10
Results of scoring experts
Bayesian Updates: no Weights: global DM Optimisation: yes
Significance Level: 0.0009632 Calibration Power: 1
____________________________________________________________________________________________
Nr.	Id	St Acc	Mean relati	Mean relati	Numb	UnNormalize	Normaliz.we	Normaliz.we
			total	realizatioo	real	weight	without DM	with DM
______	________	___________	___________	___________	____	___________	___________	___________
1	exprt041	2.9e-10	1.532	1.434	16	0	0	0
2	exprt053	0.0009632	1.705	1.835	16	0.001767	0.08019	0.02549
3	exprt060	7.325e-06	1.407	1.346	16	0	0	0
4	exprt089	1.609e-08	1.385	1.643	16	0	0	0
5	exprt145	7.058e-08	2.27	1.257	16	0	0	0
6	exprt181	0.0002808	1.574	1.695	16	0	0	0
7	exprt200	3.435e-07	1.677	1.521	16	0	0	0
8	exprt202	1.634e-07	1.628	1.93	16	0	0	0
9	exprt211	0.01683	1.498	1.204	16	0.02027	0.9198	0.2923
10	exprt272	3.735e-06	1.762	1.558	16	0	0	0
11	exprt288	1.381e-08	1.694	1.137	16	0	0	0
12	pwg	0.04542	1.182	1.041	16	0.0473		0.6822
13	pwi	0.04542	1.16	1.004	16	0.04562		0.6696
14	ew	0.3303	0.4565	0.4603	16	0.152		0.871
____________________________________________________________________________________________
________________________________________________________________________________
(c) 1989-2012 TU Delft
_x000C_
Case name : CampylobacterExposEURA 9/20/2014 Version W1.5.1
11
Results of scoring experts
Bayesian Updates: no Weights: global DM Optimisation: yes
Significance Level: 0.01153 Calibration Power: 1
____________________________________________________________________________________________
Nr.	Id	St Acc	Mean relati	Mean relati	Numb	UnNormalize	Normaliz.we	Normaliz.we
			total	realizatioo	real	weight	without DM	with DM
______	________	___________	___________	___________	____	___________	___________	___________
1	exprt019	3.114e-05	1.654	1.564	15	0	0	0
2	exprt041	1.265e-09	1.935	1.458	15	0	0	0
3	exprt053	3.114e-05	1.936	1.708	15	0	0	0
4	exprt089	7.576e-08	1.22	1.44	15	0	0	0
5	exprt130	0.01577	1.482	1.264	15	0.01993	0.3209	0.06998
6	exprt134	0.009641	0.6121	0.6772	15	0	0	0
7	exprt136	2.699e-06	1.937	2.062	15	0	0	0
8	exprt147	0.01153	1.816	1.514	15	0.01746	0.2811	0.0613
9	exprt160	3.278e-06	1.623	1.638	15	0	0	0
10	exprt168	1.259e-07	2.008	1.451	15	0	0	0
11	exprt181	0.001794	1.636	1.67	15	0	0	0
12	exprt185	4.984e-09	2	2	15	0	0	0
13	exprt193	0.00396	1.892	1.666	15	0	0	0
14	exprt204	0.01751	2.376	1.412	15	0.02472	0.3981	0.08682
15	exprt288	1.265e-09	1.662	0.9958	15	0	0	0
16	pwg	0.2437	1.232	0.9137	15	0.2226		0.7819
17	pwi	0.3297	1.379	0.9198	15	0.3032		0.8012
18	ew	0.387	0.5933	0.4821	15	0.1866		0.7043
____________________________________________________________________________________________
________________________________________________________________________________
(c) 1989-2012 TU Delft
_x000C_
Case name : CampylobacterExposEURB 9/20/2014 Version W1.5.1
12
Results of scoring experts
Bayesian Updates: no Weights: global DM Optimisation: yes
Significance Level: 0.02178 Calibration Power: 1
____________________________________________________________________________________________
Nr.	Id	St Acc	Mean relati	Mean relati	Numb	UnNormalize	Normaliz.we	Normaliz.we
			total	realizatioo	real	weight	without DM	with DM
______	________	___________	___________	___________	____	___________	___________	___________
1	exprt019	9.364e-05	1.693	1.561	16	0	0	0
2	exprt041	2.9e-10	1.528	1.426	16	0	0	0
3	exprt053	0.0009632	1.669	1.827	16	0	0	0
4	exprt089	1.609e-08	1.441	1.636	16	0	0	0
5	exprt130	0.0297	1.455	1.189	16	0.0353	0.5538	0.04987
6	exprt145	7.058e-08	2.213	1.248	16	0	0	0
7	exprt147	0.02178	1.548	1.306	16	0.02844	0.4462	0.04018
8	exprt168	2.275e-08	1.707	1.402	16	0	0	0
9	exprt181	0.0002808	1.532	1.687	16	0	0	0
10	exprt185	2.9e-10	2.083	2.048	16	0	0	0
11	exprt202	1.634e-07	1.62	1.923	16	0	0	0
12	exprt272	3.735e-06	1.711	1.553	16	0	0	0
13	exprt288	1.381e-08	1.653	1.13	16	0	0	0
14	pwg	0.6755	1.2	0.9537	16	0.6442		0.91
15	pwi	0.3988	1.285	1.052	16	0.4194		0.8681
16	ew	0.6755	0.5886	0.4865	16	0.3286		0.8325
____________________________________________________________________________________________
________________________________________________________________________________
(c) 1989-2012 TU Delft
_x000C_
Case name : CampylobacterExposEURC 9/20/2014 Version W1.5.1
13
Results of scoring experts
Bayesian Updates: no Weights: global DM Optimisation: yes
Significance Level: 0.02178 Calibration Power: 1
____________________________________________________________________________________________
Nr.	Id	St Acc	Mean relati	Mean relati	Numb	UnNormalize	Normaliz.we	Normaliz.we
			total	realizatioo	real	weight	without DM	with DM
______	________	___________	___________	___________	____	___________	___________	___________
1	exprt019	9.364e-05	1.644	1.561	16	0	0	0
2	exprt041	2.9e-10	1.466	1.426	16	0	0	0
3	exprt053	0.0009632	1.684	1.827	16	0	0	0
4	exprt089	1.609e-08	1.443	1.636	16	0	0	0
5	exprt130	0.0297	1.458	1.189	16	0.0353	0.5538	0.04987
6	exprt145	7.058e-08	2.552	1.248	16	0	0	0
7	exprt147	0.02178	1.549	1.306	16	0.02844	0.4462	0.04018
8	exprt168	2.275e-08	1.73	1.402	16	0	0	0
9	exprt181	0.0002808	1.53	1.687	16	0	0	0
10	exprt185	2.9e-10	2.416	2.048	16	0	0	0
11	exprt202	1.634e-07	1.736	1.923	16	0	0	0
12	exprt272	3.735e-06	1.724	1.553	16	0	0	0
13	exprt288	1.381e-08	1.655	1.13	16	0	0	0
14	pwg	0.6755	1.201	0.9537	16	0.6442		0.91
15	pwi	0.3988	1.283	1.052	16	0.4194		0.8681
16	ew	0.6755	0.5935	0.4865	16	0.3286		0.8325
____________________________________________________________________________________________
________________________________________________________________________________
(c) 1989-2012 TU Delft
_x000C_
Case name : CampylobacterExposSEARB 9/20/2014 Version W1.5.1
14
Results of scoring experts
Bayesian Updates: no Weights: global DM Optimisation: yes
Significance Level: 2.893E-006 Calibration Power: 1
____________________________________________________________________________________________
Nr.	Id	St Acc	Mean relati	Mean relati	Numb	UnNormalize	Normaliz.we	Normaliz.we
			total	realizatioo	real	weight	without DM	with DM
______	________	___________	___________	___________	____	___________	___________	___________
1	exprt010	2.893e-06	1.104	0.7248	16	2.097e-06	0.0007049	1.045e-05
2	exprt041	2.9e-10	1.895	2.004	16	0	0	0
3	exprt053	0.0009632	2.081	2.404	16	0.002316	0.7785	0.01154
4	exprt089	1.609e-08	1.744	2.215	16	0	0	0
5	exprt145	7.058e-08	2.625	1.817	16	0	0	0
6	exprt177	4.918e-07	2.383	2.372	16	0	0	0
7	exprt181	0.0002808	1.942	2.266	16	0.0006362	0.2139	0.00317
8	exprt202	1.634e-07	2.02	2.5	16	0	0	0
9	exprt229	6.404e-06	2.043	1.99	16	1.274e-05	0.004284	6.349e-05
10	exprt272	3.735e-06	2.132	2.126	16	7.941e-06	0.002669	3.956e-05
11	exprt288	1.381e-08	2.069	1.7	16	0	0	0
12	pwg	0.1239	1.324	1.596	16	0.1978		0.9852
13	pwi	0.0416	1.499	1.814	16	0.07545		0.962
14	ew	0.5418	0.7507	0.7371	16	0.3993		0.9926
____________________________________________________________________________________________
________________________________________________________________________________
(c) 1989-2012 TU Delft
_x000C_
Case name : CampylobacterExposSEARD 9/20/2014 Version W1.5.1
15
Results of scoring experts
Bayesian Updates: no Weights: global DM Optimisation: yes
Significance Level: 0.0002808 Calibration Power: 1
____________________________________________________________________________________________
Nr.	Id	St Acc	Mean relati	Mean relati	Numb	UnNormalize	Normaliz.we	Normaliz.we
			total	realizatioo	real	weight	without DM	with DM
______	________	___________	___________	___________	____	___________	___________	___________
1	exprt002	0.0003571	1.223	1.512	16	0.0005399	0.1545	0.0009856
2	exprt010	2.893e-06	1.102	0.7273	16	0	0	0
3	exprt030	2.893e-06	2.431	1.748	16	0	0	0
4	exprt041	2.9e-10	1.92	2.007	16	0	0	0
5	exprt048	5.288e-14	2.691	2.899	16	0	0	0
6	exprt053	0.0009632	2.094	2.407	16	0.002319	0.6634	0.004233
7	exprt089	1.609e-08	1.756	2.218	16	0	0	0
8	exprt145	7.058e-08	2.591	1.82	16	0	0	0
9	exprt177	4.918e-07	2.066	2.375	16	0	0	0
10	exprt181	0.0002808	1.953	2.268	16	0.0006368	0.1822	0.001162
11	exprt202	1.634e-07	2.033	2.503	16	0	0	0
12	exprt229	6.404e-06	2.058	1.992	16	0	0	0
13	exprt272	3.735e-06	2.144	2.129	16	0	0	0
14	exprt288	1.381e-08	2.081	1.704	16	0	0	0
15	pwg	0.3491	1.25	1.559	16	0.5443		0.9936
16	pwi	0.6755	1.35	1.628	16	1.1		0.9968
17	ew	0.6755	0.7352	0.7223	16	0.4879		0.9928
____________________________________________________________________________________________
________________________________________________________________________________
(c) 1989-2012 TU Delft
_x000C_
Case name : CampylobacterExposWPRA 9/20/2014 Version W1.5.1
16
Results of scoring experts
Bayesian Updates: no Weights: global DM Optimisation: yes
Significance Level: 0.001794 Calibration Power: 1
____________________________________________________________________________________________
Nr.	Id	St Acc	Mean relati	Mean relati	Numb	UnNormalize	Normaliz.we	Normaliz.we
			total	realizatioo	real	weight	without DM	with DM
______	________	___________	___________	___________	____	___________	___________	___________
1	exprt019	3.114e-05	1.555	1.514	15	0	0	0
2	exprt041	1.265e-09	1.848	1.407	15	0	0	0
3	exprt053	3.114e-05	1.766	1.655	15	0	0	0
4	exprt089	7.576e-08	1.096	1.387	15	0	0	0
5	exprt130	0.01577	1.375	1.21	15	0.01908	0.366	0.09225
6	exprt160	3.278e-06	1.635	1.584	15	0	0	0
7	exprt181	0.001794	1.513	1.617	15	0.0029	0.05562	0.01402
8	exprt193	0.00396	1.744	1.611	15	0.006378	0.1223	0.03083
9	exprt204	0.01751	2.28	1.358	15	0.02377	0.456	0.1149
10	exprt229	1.189e-05	1.552	1.51	15	0	0	0
11	exprt288	1.265e-09	1.541	0.9435	15	0	0	0
12	exprt297	3.114e-05	2.048	1.507	15	0	0	0
13	pwg	0.1861	0.9931	0.8314	15	0.1547		0.748
14	pwi	0.2437	1.49	0.9109	15	0.222		0.8185
15	ew	0.1861	0.5393	0.4499	15	0.08372		0.6155
____________________________________________________________________________________________
________________________________________________________________________________
(c) 1989-2012 TU Delft
_x000C_
Case name : CampylobacterExposWPRB 9/20/2014 Version W1.5.1
17
Results of scoring experts
Bayesian Updates: no Weights: global DM Optimisation: yes
Significance Level: 9.364E-005 Calibration Power: 1
____________________________________________________________________________________________
Nr.	Id	St Acc	Mean relati	Mean relati	Numb	UnNormalize	Normaliz.we	Normaliz.we
			total	realizatioo	real	weight	without DM	with DM
______	________	___________	___________	___________	____	___________	___________	___________
1	exprt019	9.364e-05	1.594	1.551	16	0.0001452	0.06135	0.0004757
2	exprt041	2.9e-10	1.559	1.418	16	0	0	0
3	exprt053	0.0009632	1.655	1.817	16	0.001751	0.7395	0.005734
4	exprt089	1.609e-08	1.325	1.627	16	0	0	0
5	exprt145	7.058e-08	2.18	1.238	16	0	0	0
6	exprt181	0.0002808	1.502	1.679	16	0.0004715	0.1992	0.001544
7	exprt202	1.634e-07	1.578	1.913	16	0	0	0
8	exprt229	6.404e-06	1.599	1.404	16	0	0	0
9	exprt272	3.735e-06	1.702	1.544	16	0	0	0
10	exprt288	1.381e-08	1.628	1.121	16	0	0	0
11	exprt297	6.06e-05	1.956	1.453	16	0	0	0
12	pwg	0.2615	0.9822	1.159	16	0.303		0.9922
13	pwi	0.2615	1.095	1.216	16	0.3181		0.9926
14	ew	0.5418	0.5557	0.4752	16	0.2575		0.9905
____________________________________________________________________________________________
________________________________________________________________________________
(c) 1989-2012 TU Delft
_x000C_
Case name : CryptoExpos_AMR 10/3/2014 Version W1.5.1
18
Results of scoring experts
Bayesian Updates: no Weights: global DM Optimisation: yes
Significance Level: 0.01297 Calibration Power: 1
____________________________________________________________________________________________
Nr.	Id	St Acc	Mean relati	Mean relati	Numb	UnNormalize	Normaliz.we	Normaliz.we
			total	realizatioo	real	weight	without DM	with DM
______	________	___________	___________	___________	____	___________	___________	___________
1	exprt047	0.001134	1.011	1.111	14	0	0	0
2	exprt049	0.0006502	2.065	2.127	14	0	0	0
3	exprt050	1.579e-05	1.28	0.995	10	0	0	0
4	exprt053	0.01297	1.549	1.732	12	0.02245	0.06746	0.02622
5	exprt055	0.05397	1.217	1.694	14	0.09141	0.2747	0.1068
6	exprt200	7.308e-06	1.662	1.675	14	0	0	0
7	exprt267	0.1306	1.524	1.676	14	0.2189	0.6578	0.2557
8	exprt276	8.17e-05	3.921	2.072	14	0	0	0
9	exprt277	0.003013	1.595	0.9701	14	0	0	0
10	pwg	0.4406	0.8956	1.188	14	0.5233		0.6113
11	pwi	0.5795	1.066	1.283	14	0.7434		0.6908
12	ew	0.6962	0.5498	0.5748	14	0.4001		0.5417
____________________________________________________________________________________________
________________________________________________________________________________
(c) 1989-2012 TU Delft
_x000C_
Case name : CryptoFood_AMR 10/3/2014 Version W1.5.1
19
Results of scoring experts
Bayesian Updates: no Weights: global DM Optimisation: yes
Significance Level: 0.01297 Calibration Power: 1
____________________________________________________________________________________________
Nr.	Id	St Acc	Mean relati	Mean relati	Numb	UnNormalize	Normaliz.we	Normaliz.we
			total	realizatioo	real	weight	without DM	with DM
______	________	___________	___________	___________	____	___________	___________	___________
1	exprt047	0.001134	0.7283	1.111	14	0	0	0
2	exprt049	0.0006502	2.153	2.127	14	0	0	0
3	exprt050	1.579e-05	1.494	0.995	10	0	0	0
4	exprt053	0.01297	1.523	1.732	12	0.02245	0.06746	0.02622
5	exprt055	0.05397	1.474	1.694	14	0.09141	0.2747	0.1068
6	exprt200	7.308e-06	2.037	1.675	14	0	0	0
7	exprt267	0.1306	1.65	1.676	14	0.2189	0.6578	0.2557
8	exprt276	8.17e-05	1.578	2.072	14	0	0	0
9	exprt277	0.003013	1.403	0.9701	14	0	0	0
10	pwg	0.4406	1.032	1.188	14	0.5233		0.6113
11	pwi	0.5795	1.177	1.283	14	0.7434		0.6908
12	ew	0.4406	0.8878	0.9428	14	0.4153		0.5509
____________________________________________________________________________________________
________________________________________________________________________________
(c) 1989-2012 TU Delft
_x000C_
Case name : CryptoFood_notAMR 10/4/2014 Version W1.5.1
20
Results of scoring experts
Bayesian Updates: no Weights: global DM Optimisation: yes
Significance Level: 0.01297 Calibration Power: 1
____________________________________________________________________________________________
Nr.	Id	St Acc	Mean relati	Mean relati	Numb	UnNormalize	Normaliz.we	Normaliz.we
			total	realizatioo	real	weight	without DM	with DM
______	________	___________	___________	___________	____	___________	___________	___________
1	exprt047	0.001134	0.4948	1.085	14	0	0	0
2	exprt049	0.0006502	2.145	2.102	14	0	0	0
3	exprt050	1.579e-05	1.857	0.962	10	0	0	0
4	exprt053	0.01297	1.184	1.7	12	0.02205	0.1965	0.07337
5	exprt055	0.05397	1.589	1.67	14	0.09012	0.8035	0.2999
6	exprt200	7.308e-06	2.359	1.649	14	0	0	0
7	exprt276	8.17e-05	1.294	2.045	14	0	0	0
8	exprt277	0.003013	1.743	0.9487	14	0	0	0
9	pwg	0.1224	1.083	1.538	14	0.1883		0.6267
10	pwi	0.2439	1.03	1.168	14	0.2849		0.7124
11	ew	0.2919	0.461	0.5782	14	0.1688		0.5889
____________________________________________________________________________________________
________________________________________________________________________________
(c) 1989-2012 TU Delft
_x000C_
Case name : EchinoCalib 12/15/2014 Version W1.5.1
21
Results of scoring experts
Bayesian Updates: no Weights: global DM Optimisation: yes
Significance Level: 0.006455 Calibration Power: 1
____________________________________________________________________________________________
Nr.	Id	St Acc	Mean relati	Mean relati	Numb	UnNormalize	Normaliz.we	Normaliz.we
			total	realizatioo	real	weight	without DM	with DM
______	________	___________	___________	___________	____	___________	___________	___________
1	exprt070	0.08688	1.662	1.578	14	0.1371	0.9287	0.2224
2	exprt083	4.23e-08	1.148	1.216	14	0	0	0
3	exprt102	0.000362	2.6	2.426	14	0	0	0
4	exprt103	0.006455	1.752	1.63	14	0.01052	0.07126	0.01706
5	exprt104	0.001261	1.766	1.68	14	0	0	0
6	exprt120	2.17e-09	2.314	2.252	14	0	0	0
7	pwg	0.339	1.437	1.383	14	0.4689		0.7605
8	pwi	0.339	1.448	1.401	14	0.4751		0.7629
9	ew	0.339	0.735	0.6961	14	0.236		0.6104
____________________________________________________________________________________________
________________________________________________________________________________
(c) 1989-2012 TU Delft
_x000C_
Case name : EntAmExpos_AMR 10/4/2014 Version W1.5.1
22
Results of scoring experts
Bayesian Updates: no Weights: global DM Optimisation: yes
Significance Level: 0.01297 Calibration Power: 1
____________________________________________________________________________________________
Nr.	Id	St Acc	Mean relati	Mean relati	Numb	UnNormalize	Normaliz.we	Normaliz.we
			total	realizatioo	real	weight	without DM	with DM
______	________	___________	___________	___________	____	___________	___________	___________
1	exprt047	0.001134	1.369	1.098	14	0	0	0
2	exprt049	0.0006502	2.254	2.113	14	0	0	0
3	exprt050	1.579e-05	1.251	0.9755	10	0	0	0
4	exprt053	0.01297	1.616	1.715	12	0.02224	0.06729	0.02619
5	exprt055	0.05397	1.256	1.682	14	0.09076	0.2746	0.1069
6	exprt200	7.308e-06	1.839	1.661	14	0	0	0
7	exprt267	0.1306	1.647	1.665	14	0.2175	0.6581	0.2561
8	exprt277	0.003013	1.643	0.9571	14	0	0	0
9	pwg	0.4406	0.9405	1.178	14	0.5188		0.6109
10	pwi	0.5795	1.125	1.273	14	0.7375		0.6905
11	ew	0.6962	0.6259	0.5781	14	0.4024		0.5449
____________________________________________________________________________________________
________________________________________________________________________________
(c) 1989-2012 TU Delft
_x000C_
Case name : EntAmExpos_notAMR 10/4/2014 Version W1.5.1
23
Results of scoring experts
Bayesian Updates: no Weights: global DM Optimisation: yes
Significance Level: 0.01297 Calibration Power: 1
____________________________________________________________________________________________
Nr.	Id	St Acc	Mean relati	Mean relati	Numb	UnNormalize	Normaliz.we	Normaliz.we
			total	realizatioo	real	weight	without DM	with DM
______	________	___________	___________	___________	____	___________	___________	___________
1	exprt047	0.001134	1.487	1.066	14	0	0	0
2	exprt049	0.0006502	2.189	2.082	14	0	0	0
3	exprt050	1.579e-05	1.342	0.9341	10	0	0	0
4	exprt053	0.01297	1.319	1.677	12	0.02175	0.1959	0.07313
5	exprt055	0.05397	0.7736	1.654	14	0.08926	0.8041	0.3001
6	exprt200	7.308e-06	2.065	1.629	14	0	0	0
7	exprt277	0.003013	1.992	0.9304	14	0	0	0
8	pwg	0.1224	0.6468	1.523	14	0.1864		0.6267
9	pwi	0.2439	0.6069	1.152	14	0.2811		0.7118
10	ew	0.2919	0.583	0.5889	14	0.1719		0.5963
____________________________________________________________________________________________
________________________________________________________________________________
(c) 1989-2012 TU Delft
_x000C_
Case name : EntAmFood_AMR 10/4/2014 Version W1.5.1
24
Results of scoring experts
Bayesian Updates: no Weights: global DM Optimisation: yes
Significance Level: 0.01297 Calibration Power: 1
____________________________________________________________________________________________
Nr.	Id	St Acc	Mean relati	Mean relati	Numb	UnNormalize	Normaliz.we	Normaliz.we
			total	realizatioo	real	weight	without DM	with DM
______	________	___________	___________	___________	____	___________	___________	___________
1	exprt047	0.001134	0.7316	1.098	14	0	0	0
2	exprt049	0.0006502	2.273	2.113	14	0	0	0
3	exprt050	1.579e-05	1.304	0.9755	10	0	0	0
4	exprt053	0.01297	1.432	1.715	12	0.02224	0.06729	0.02619
5	exprt055	0.05397	1.314	1.682	14	0.09076	0.2746	0.1069
6	exprt200	7.308e-06	2.164	1.661	14	0	0	0
7	exprt267	0.1306	1.865	1.665	14	0.2175	0.6581	0.2561
8	exprt277	0.003013	1.381	0.9571	14	0	0	0
9	pwg	0.4406	1.042	1.178	14	0.5188		0.6109
10	pwi	0.5795	1.245	1.273	14	0.7375		0.6905
11	ew	0.6962	0.5748	0.5781	14	0.4024		0.5449
____________________________________________________________________________________________
________________________________________________________________________________
(c) 1989-2012 TU Delft
_x000C_
Case name : EntAmFood_notAMR 10/4/2014 Version W1.5.1
25
Results of scoring experts
Bayesian Updates: no Weights: global DM Optimisation: yes
Significance Level: 0.01297 Calibration Power: 1
____________________________________________________________________________________________
Nr.	Id	St Acc	Mean relati	Mean relati	Numb	UnNormalize	Normaliz.we	Normaliz.we
			total	realizatioo	real	weight	without DM	with DM
______	________	___________	___________	___________	____	___________	___________	___________
1	exprt047	0.001134	0.4509	1.066	14	0	0	0
2	exprt049	0.0006502	2.338	2.082	14	0	0	0
3	exprt050	1.579e-05	1.372	0.9341	10	0	0	0
4	exprt053	0.01297	1.3	1.677	12	0.02175	0.1959	0.07313
5	exprt055	0.05397	0.9646	1.654	14	0.08926	0.8041	0.3001
6	exprt200	7.308e-06	2.548	1.629	14	0	0	0
7	exprt277	0.003013	1.689	0.9304	14	0	0	0
8	pwg	0.1224	0.819	1.523	14	0.1864		0.6267
9	pwi	0.2439	0.6415	1.152	14	0.2811		0.7118
10	ew	0.2919	0.4119	0.5889	14	0.1719		0.5963
____________________________________________________________________________________________
________________________________________________________________________________
(c) 1989-2012 TU Delft
_x000C_
Case name : EntericDevelopingCalib 9/20/2014 Version W1.5.1
26
Results of scoring experts
Bayesian Updates: no Weights: global DM Optimisation: yes
Significance Level: 0.02178 Calibration Power: 1
____________________________________________________________________________________________
Nr.	Id	St Acc	Mean relati	Mean relati	Numb	UnNormalize	Normaliz.we	Normaliz.we
			total	realizatioo	real	weight	without DM	with DM
______	________	___________	___________	___________	____	___________	___________	___________
1	exprt002	0.0003571	1.493	1.628	16	0	0	0
2	exprt010	2.893e-06	0.8602	0.8465	16	0	0	0
3	exprt019	9.364e-05	2.101	2.261	16	0	0	0
4	exprt025	2.68e-08	2.562	2.653	16	0	0	0
5	exprt030	2.893e-06	1.765	1.862	16	0	0	0
6	exprt033	2.418e-08	2.254	2.369	16	0	0	0
7	exprt040	1.486e-07	2.284	2.446	16	0	0	0
8	exprt041	2.9e-10	2.012	2.126	16	0	0	0
9	exprt048	5.288e-14	2.862	3.022	16	0	0	0
10	exprt053	0.0009632	2.338	2.528	16	0	0	0
11	exprt059	1.486e-07	2.25	2.323	16	0	0	0
12	exprt060	7.325e-06	1.909	2.036	16	0	0	0
13	exprt062	1.682e-05	2.1	2.24	16	0	0	0
14	exprt089	1.609e-08	2.149	2.339	16	0	0	0
15	exprt130	0.0297	1.808	1.886	16	0.05602	0.5622	0.04636
16	exprt145	7.058e-08	1.808	1.94	16	0	0	0
17	exprt147	0.02178	1.837	2.003	16	0.04363	0.4378	0.0361
18	exprt168	2.275e-08	2.015	2.105	16	0	0	0
19	exprt177	4.918e-07	2.34	2.494	16	0	0	0
20	exprt181	0.0002808	2.2	2.384	16	0	0	0
21	exprt185	2.9e-10	2.567	2.748	16	0	0	0
22	exprt188	1.581e-07	2.253	2.386	16	0	0	0
23	exprt200	3.435e-07	2.096	2.217	16	0	0	0
24	exprt202	1.634e-07	2.402	2.621	16	0	0	0
25	exprt211	0.01683	1.764	1.891	16	0	0	0
26	exprt229	6.404e-06	1.952	2.111	16	0	0	0
27	exprt270	6.404e-06	1.87	2.05	16	0	0	0
28	exprt272	3.735e-06	2.069	2.248	16	0	0	0
29	exprt288	1.381e-08	1.696	1.824	16	0	0	0
30	exprt297	6.06e-05	2.083	2.162	16	0	0	0
31	pwg	0.6755	1.516	1.642	16	1.109		0.9175
32	pwi	0.3988	1.595	1.717	16	0.6847		0.873
33	ew	0.3303	0.763	0.8415	16	0.278		0.6721
____________________________________________________________________________________________
________________________________________________________________________________
(c) 1989-2012 TU Delft
_x000C_
Case name : EntericHighIncCalib 9/20/2014 Version W1.5.1
27
Results of scoring experts
Bayesian Updates: no Weights: global DM Optimisation: yes
Significance Level: 0.01153 Calibration Power: 1
____________________________________________________________________________________________
Nr.	Id	St Acc	Mean relati	Mean relati	Numb	UnNormalize	Normaliz.we	Normaliz.we
			total	realizatioo	real	weight	without DM	with DM
______	________	___________	___________	___________	____	___________	___________	___________
1	exprt019	3.114e-05	1.489	1.581	15	0	0	0
2	exprt025	1.259e-07	1.964	1.985	15	0	0	0
3	exprt040	3.031e-06	1.567	1.648	15	0	0	0
4	exprt041	1.265e-09	1.43	1.477	15	0	0	0
5	exprt053	3.114e-05	1.616	1.726	15	0	0	0
6	exprt089	7.576e-08	1.357	1.457	15	0	0	0
7	exprt130	0.01577	1.267	1.28	15	0.02019	0.3213	0.06986
8	exprt134	0.009641	0.6708	0.6921	15	0	0	0
9	exprt136	2.699e-06	2.044	2.08	15	0	0	0
10	exprt147	0.01153	1.408	1.531	15	0.01765	0.2808	0.06105
11	exprt160	3.278e-06	1.512	1.656	15	0	0	0
12	exprt168	1.259e-07	1.445	1.469	15	0	0	0
13	exprt181	0.001794	1.571	1.687	15	0	0	0
14	exprt185	4.984e-09	1.908	2.016	15	0	0	0
15	exprt188	5.61e-07	1.591	1.649	15	0	0	0
16	exprt193	0.00396	1.655	1.683	15	0	0	0
17	exprt200	7.576e-08	1.625	1.695	15	0	0	0
18	exprt204	0.01751	1.398	1.429	15	0.02501	0.398	0.08654
19	exprt211	0.006486	1.303	1.379	15	0	0	0
20	exprt229	1.189e-05	1.471	1.581	15	0	0	0
21	exprt270	1.171e-06	1.288	1.406	15	0	0	0
22	exprt288	1.265e-09	0.9695	1.013	15	0	0	0
23	exprt297	3.114e-05	1.558	1.576	15	0	0	0
24	pwg	0.2437	0.8809	0.9281	15	0.2262		0.7825
25	pwi	0.2437	1.013	1.067	15	0.26		0.8054
26	ew	0.05771	0.4532	0.4986	15	0.02877		0.2457
____________________________________________________________________________________________
________________________________________________________________________________
(c) 1989-2012 TU Delft
_x000C_
Case name : EPECExposureAFRD 9/20/2014 Version W1.5.1
28
Results of scoring experts
Bayesian Updates: no Weights: global DM Optimisation: yes
Significance Level: 1.682E-005 Calibration Power: 1
____________________________________________________________________________________________
Nr.	Id	St Acc	Mean relati	Mean relati	Numb	UnNormalize	Normaliz.we	Normaliz.we
			total	realizatioo	real	weight	without DM	with DM
______	________	___________	___________	___________	____	___________	___________	___________
1	exprt041	2.9e-10	1.572	1.531	16	0	0	0
2	exprt053	0.0009632	1.903	1.931	16	0.00186	0.07666	0.007144
3	exprt059	1.486e-07	1.934	1.729	16	0	0	0
4	exprt060	7.325e-06	1.615	1.443	16	0	0	0
5	exprt062	1.682e-05	1.871	1.642	16	2.762e-05	0.001139	0.0001061
6	exprt089	1.609e-08	1.517	1.74	16	0	0	0
7	exprt145	7.058e-08	1.622	1.355	16	0	0	0
8	exprt181	0.0002808	1.562	1.788	16	0.0005021	0.0207	0.001929
9	exprt200	3.435e-07	1.631	1.619	16	0	0	0
10	exprt202	1.634e-07	1.778	2.025	16	0	0	0
11	exprt211	0.01683	1.847	1.3	16	0.02187	0.9015	0.08401
12	exprt270	6.404e-06	1.55	1.457	16	0	0	0
13	exprt272	3.735e-06	1.648	1.653	16	0	0	0
14	exprt288	1.381e-08	1.228	1.235	16	0	0	0
15	pwg	0.2295	1.267	1.028	16	0.2361		0.9068
16	pwi	0.2295	1.349	1.077	16	0.2471		0.9106
17	ew	0.3303	0.5677	0.5179	16	0.1711		0.8757
____________________________________________________________________________________________
________________________________________________________________________________
(c) 1989-2012 TU Delft
_x000C_
Case name : EPECExposureAFRE 9/20/2014 Version W1.5.1
29
Results of scoring experts
Bayesian Updates: no Weights: global DM Optimisation: yes
Significance Level: 1.682E-005 Calibration Power: 1
____________________________________________________________________________________________
Nr.	Id	St Acc	Mean relati	Mean relati	Numb	UnNormalize	Normaliz.we	Normaliz.we
			total	realizatioo	real	weight	without DM	with DM
______	________	___________	___________	___________	____	___________	___________	___________
1	exprt041	2.9e-10	1.545	1.434	16	0	0	0
2	exprt053	0.0009632	1.85	1.835	16	0.001767	0.0784	0.007423
3	exprt060	7.325e-06	1.547	1.347	16	0	0	0
4	exprt062	1.682e-05	1.804	1.547	16	2.602e-05	0.001154	0.0001093
5	exprt089	1.609e-08	1.449	1.643	16	0	0	0
6	exprt145	7.058e-08	1.554	1.257	16	0	0	0
7	exprt181	0.0002808	1.497	1.696	16	0.0004761	0.02112	0.002
8	exprt200	3.435e-07	1.563	1.522	16	0	0	0
9	exprt202	1.634e-07	1.712	1.93	16	0	0	0
10	exprt211	0.01683	1.783	1.205	16	0.02027	0.8993	0.08515
11	exprt270	6.404e-06	1.482	1.36	16	0	0	0
12	exprt272	3.735e-06	1.581	1.558	16	0	0	0
13	exprt288	1.381e-08	1.16	1.138	16	0	0	0
14	pwg	0.2295	1.208	0.9391	16	0.2155		0.9053
15	pwi	0.2295	1.286	0.9866	16	0.2265		0.9095
16	ew	0.3303	0.5353	0.4704	16	0.1554		0.8732
____________________________________________________________________________________________
________________________________________________________________________________
(c) 1989-2012 TU Delft
_x000C_
Case name : EPECExposureAMRA 9/20/2014 Version W1.5.1
30
Results of scoring experts
Bayesian Updates: no Weights: global DM Optimisation: yes
Significance Level: 0.006486 Calibration Power: 1
____________________________________________________________________________________________
Nr.	Id	St Acc	Mean relati	Mean relati	Numb	UnNormalize	Normaliz.we	Normaliz.we
			total	realizatioo	real	weight	without DM	with DM
______	________	___________	___________	___________	____	___________	___________	___________
1	exprt025	1.259e-07	2.003	1.918	15	0	0	0
2	exprt040	3.031e-06	1.984	1.581	15	0	0	0
3	exprt041	1.265e-09	1.573	1.418	15	0	0	0
4	exprt053	3.114e-05	1.767	1.66	15	0	0	0
5	exprt089	7.576e-08	1.286	1.395	15	0	0	0
6	exprt160	3.278e-06	1.826	1.592	15	0	0	0
7	exprt181	0.001794	1.473	1.623	15	0	0	0
8	exprt188	5.61e-07	1.837	1.586	15	0	0	0
9	exprt200	7.576e-08	1.637	1.63	15	0	0	0
10	exprt204	0.01751	2.419	1.364	15	0.02388	0.7362	0.1535
11	exprt211	0.006486	1.886	1.319	15	0.008556	0.2638	0.05499
12	exprt229	1.189e-05	1.54	1.517	15	0	0	0
13	exprt270	1.171e-06	1.527	1.34	15	0	0	0
14	exprt288	1.265e-09	1.062	0.949	15	0	0	0
15	pwg	0.1272	1.804	0.9685	15	0.1232		0.7915
16	pwi	0.3297	1.594	1.065	15	0.3511		0.9085
17	ew	0.1861	0.5391	0.4513	15	0.08398		0.7033
____________________________________________________________________________________________
________________________________________________________________________________
(c) 1989-2012 TU Delft
_x000C_
Case name : EPECExposureAMRB 9/20/2014 Version W1.5.1
31
Results of scoring experts
Bayesian Updates: no Weights: global DM Optimisation: yes
Significance Level: 0.0009632 Calibration Power: 1
____________________________________________________________________________________________
Nr.	Id	St Acc	Mean relati	Mean relati	Numb	UnNormalize	Normaliz.we	Normaliz.we
			total	realizatioo	real	weight	without DM	with DM
______	________	___________	___________	___________	____	___________	___________	___________
1	exprt025	2.68e-08	2.038	1.963	16	0	0	0
2	exprt033	2.418e-08	2.158	1.679	16	0	0	0
3	exprt040	1.486e-07	2.011	1.758	16	0	0	0
4	exprt041	2.9e-10	1.605	1.439	16	0	0	0
5	exprt053	0.0009632	1.832	1.839	16	0.001772	0.08007	0.02545
6	exprt089	1.609e-08	1.479	1.648	16	0	0	0
7	exprt145	7.058e-08	1.562	1.261	16	0	0	0
8	exprt181	0.0002808	1.51	1.7	16	0	0	0
9	exprt188	1.581e-07	2.271	1.699	16	0	0	0
10	exprt200	3.435e-07	1.571	1.526	16	0	0	0
11	exprt202	1.634e-07	1.797	1.935	16	0	0	0
12	exprt211	0.01683	1.789	1.21	16	0.02035	0.9199	0.2924
13	exprt229	6.404e-06	1.476	1.426	16	0	0	0
14	exprt270	6.404e-06	1.541	1.363	16	0	0	0
15	exprt272	3.735e-06	1.683	1.563	16	0	0	0
16	exprt288	1.381e-08	1.188	1.142	16	0	0	0
17	pwg	0.04542	1.404	1.046	16	0.0475		0.6822
18	pwi	0.04542	1.309	1.009	16	0.04581		0.6696
19	ew	0.5418	0.5746	0.5097	16	0.2762		0.9243
____________________________________________________________________________________________
________________________________________________________________________________
(c) 1989-2012 TU Delft
_x000C_
Case name : EPECExposureAMRD 9/20/2014 Version W1.5.1
32
Results of scoring experts
Bayesian Updates: no Weights: global DM Optimisation: yes
Significance Level: 0.0009632 Calibration Power: 1
____________________________________________________________________________________________
Nr.	Id	St Acc	Mean relati	Mean relati	Numb	UnNormalize	Normaliz.we	Normaliz.we
			total	realizatioo	real	weight	without DM	with DM
______	________	___________	___________	___________	____	___________	___________	___________
1	exprt025	2.68e-08	2	1.963	16	0	0	0
2	exprt033	2.418e-08	2.147	1.679	16	0	0	0
3	exprt040	1.486e-07	2.017	1.758	16	0	0	0
4	exprt041	2.9e-10	1.533	1.439	16	0	0	0
5	exprt053	0.0009632	1.838	1.839	16	0.001772	0.08007	0.02545
6	exprt089	1.609e-08	1.476	1.648	16	0	0	0
7	exprt145	7.058e-08	1.559	1.261	16	0	0	0
8	exprt181	0.0002808	1.503	1.7	16	0	0	0
9	exprt188	1.581e-07	2.268	1.699	16	0	0	0
10	exprt200	3.435e-07	1.568	1.526	16	0	0	0
11	exprt202	1.634e-07	1.746	1.935	16	0	0	0
12	exprt211	0.01683	1.786	1.21	16	0.02035	0.9199	0.2924
13	exprt229	6.404e-06	1.476	1.426	16	0	0	0
14	exprt270	6.404e-06	1.538	1.363	16	0	0	0
15	exprt272	3.735e-06	1.626	1.563	16	0	0	0
16	exprt288	1.381e-08	1.166	1.142	16	0	0	0
17	pwg	0.04542	1.417	1.046	16	0.0475		0.6822
18	pwi	0.04542	1.312	1.009	16	0.04581		0.6696
19	ew	0.5418	0.5653	0.5097	16	0.2762		0.9243
____________________________________________________________________________________________
________________________________________________________________________________
(c) 1989-2012 TU Delft
_x000C_
Case name : EPECExposureEMRB 9/20/2014 Version W1.5.1
33
Results of scoring experts
Bayesian Updates: no Weights: global DM Optimisation: yes
Significance Level: 0.0009632 Calibration Power: 1
____________________________________________________________________________________________
Nr.	Id	St Acc	Mean relati	Mean relati	Numb	UnNormalize	Normaliz.we	Normaliz.we
			total	realizatioo	real	weight	without DM	with DM
______	________	___________	___________	___________	____	___________	___________	___________
1	exprt041	2.9e-10	1.525	1.434	16	0	0	0
2	exprt053	0.0009632	1.865	1.835	16	0.001767	0.08019	0.02548
3	exprt060	7.325e-06	1.567	1.347	16	0	0	0
4	exprt089	1.609e-08	1.439	1.643	16	0	0	0
5	exprt145	7.058e-08	1.555	1.257	16	0	0	0
6	exprt181	0.0002808	1.499	1.696	16	0	0	0
7	exprt200	3.435e-07	1.564	1.522	16	0	0	0
8	exprt202	1.634e-07	1.789	1.93	16	0	0	0
9	exprt211	0.01683	1.781	1.205	16	0.02027	0.9198	0.2923
10	exprt270	6.404e-06	1.534	1.36	16	0	0	0
11	exprt272	3.735e-06	1.679	1.558	16	0	0	0
12	exprt288	1.381e-08	1.181	1.138	16	0	0	0
13	pwg	0.04542	1.423	1.042	16	0.04731		0.6822
14	pwi	0.04542	1.322	1.004	16	0.04562		0.6695
15	ew	0.3303	0.5256	0.4625	16	0.1528		0.8714
____________________________________________________________________________________________
________________________________________________________________________________
(c) 1989-2012 TU Delft
_x000C_
Case name : EPECExposureEMRD 9/20/2014 Version W1.5.1
34
Results of scoring experts
Bayesian Updates: no Weights: global DM Optimisation: yes
Significance Level: 0.0009632 Calibration Power: 1
____________________________________________________________________________________________
Nr.	Id	St Acc	Mean relati	Mean relati	Numb	UnNormalize	Normaliz.we	Normaliz.we
			total	realizatioo	real	weight	without DM	with DM
______	________	___________	___________	___________	____	___________	___________	___________
1	exprt041	2.9e-10	1.53	1.434	16	0	0	0
2	exprt053	0.0009632	1.823	1.835	16	0.001767	0.08019	0.02548
3	exprt060	7.325e-06	1.565	1.347	16	0	0	0
4	exprt089	1.609e-08	1.436	1.643	16	0	0	0
5	exprt145	7.058e-08	1.553	1.257	16	0	0	0
6	exprt181	0.0002808	1.497	1.696	16	0	0	0
7	exprt200	3.435e-07	1.561	1.522	16	0	0	0
8	exprt202	1.634e-07	1.787	1.93	16	0	0	0
9	exprt211	0.01683	1.824	1.205	16	0.02027	0.9198	0.2923
10	exprt270	6.404e-06	1.532	1.36	16	0	0	0
11	exprt272	3.735e-06	1.646	1.558	16	0	0	0
12	exprt288	1.381e-08	1.156	1.138	16	0	0	0
13	pwg	0.04542	1.428	1.042	16	0.04731		0.6822
14	pwi	0.04542	1.342	1.004	16	0.04562		0.6695
15	ew	0.3303	0.5266	0.4625	16	0.1528		0.8714
____________________________________________________________________________________________
________________________________________________________________________________
(c) 1989-2012 TU Delft
_x000C_
Case name : EPECExposureEURA 9/20/2014 Version W1.5.1
35
Results of scoring experts
Bayesian Updates: no Weights: global DM Optimisation: yes
Significance Level: 0.01153 Calibration Power: 1
____________________________________________________________________________________________
Nr.	Id	St Acc	Mean relati	Mean relati	Numb	UnNormalize	Normaliz.we	Normaliz.we
			total	realizatioo	real	weight	without DM	with DM
______	________	___________	___________	___________	____	___________	___________	___________
1	exprt019	3.114e-05	1.771	1.564	15	0	0	0
2	exprt041	1.265e-09	1.772	1.458	15	0	0	0
3	exprt053	3.114e-05	1.962	1.708	15	0	0	0
4	exprt089	7.576e-08	1.471	1.44	15	0	0	0
5	exprt130	0.01577	1.587	1.264	15	0.01993	0.3209	0.06998
6	exprt134	0.009641	0.7569	0.6772	15	0	0	0
7	exprt136	2.699e-06	1.82	2.062	15	0	0	0
8	exprt147	0.01153	1.894	1.514	15	0.01746	0.2811	0.0613
9	exprt160	3.278e-06	1.989	1.638	15	0	0	0
10	exprt168	1.259e-07	1.866	1.451	15	0	0	0
11	exprt181	0.001794	1.636	1.67	15	0	0	0
12	exprt185	4.984e-09	1.885	2	15	0	0	0
13	exprt204	0.01751	2.584	1.412	15	0.02472	0.3981	0.08682
14	exprt288	1.265e-09	1.225	0.9958	15	0	0	0
15	pwg	0.2437	1.284	0.9137	15	0.2226		0.7819
16	pwi	0.2437	1.774	1.056	15	0.2573		0.8056
17	ew	0.2437	0.6198	0.4855	15	0.1183		0.6225
____________________________________________________________________________________________
________________________________________________________________________________
(c) 1989-2012 TU Delft
_x000C_
Case name : EPECExposureEURB 9/20/2014 Version W1.5.1
36
Results of scoring experts
Bayesian Updates: no Weights: global DM Optimisation: yes
Significance Level: 0.02178 Calibration Power: 1
____________________________________________________________________________________________
Nr.	Id	St Acc	Mean relati	Mean relati	Numb	UnNormalize	Normaliz.we	Normaliz.we
			total	realizatioo	real	weight	without DM	with DM
______	________	___________	___________	___________	____	___________	___________	___________
1	exprt019	9.364e-05	1.648	1.561	16	0	0	0
2	exprt041	2.9e-10	1.546	1.426	16	0	0	0
3	exprt053	0.0009632	1.843	1.827	16	0	0	0
4	exprt089	1.609e-08	1.397	1.636	16	0	0	0
5	exprt130	0.0297	1.368	1.189	16	0.0353	0.5538	0.04987
6	exprt145	7.058e-08	1.565	1.248	16	0	0	0
7	exprt147	0.02178	1.627	1.306	16	0.02844	0.4462	0.04018
8	exprt168	2.275e-08	1.69	1.402	16	0	0	0
9	exprt181	0.0002808	1.509	1.687	16	0	0	0
10	exprt185	2.9e-10	1.835	2.048	16	0	0	0
11	exprt202	1.634e-07	1.797	1.923	16	0	0	0
12	exprt272	3.735e-06	1.681	1.553	16	0	0	0
13	exprt288	1.381e-08	1.205	1.13	16	0	0	0
14	pwg	0.6755	1.142	0.9537	16	0.6442		0.91
15	pwi	0.3988	1.258	1.052	16	0.4194		0.8681
16	ew	0.6755	0.5542	0.4865	16	0.3286		0.8325
____________________________________________________________________________________________
________________________________________________________________________________
(c) 1989-2012 TU Delft
_x000C_
Case name : EPECExposureEURC 9/20/2014 Version W1.5.1
37
Results of scoring experts
Bayesian Updates: no Weights: global DM Optimisation: yes
Significance Level: 0.02178 Calibration Power: 1
____________________________________________________________________________________________
Nr.	Id	St Acc	Mean relati	Mean relati	Numb	UnNormalize	Normaliz.we	Normaliz.we
			total	realizatioo	real	weight	without DM	with DM
______	________	___________	___________	___________	____	___________	___________	___________
1	exprt019	9.364e-05	1.665	1.561	16	0	0	0
2	exprt041	2.9e-10	1.545	1.426	16	0	0	0
3	exprt053	0.0009632	1.854	1.827	16	0	0	0
4	exprt089	1.609e-08	1.395	1.636	16	0	0	0
5	exprt130	0.0297	1.366	1.189	16	0.0353	0.5538	0.04987
6	exprt145	7.058e-08	1.563	1.248	16	0	0	0
7	exprt147	0.02178	1.625	1.306	16	0.02844	0.4462	0.04018
8	exprt168	2.275e-08	1.682	1.402	16	0	0	0
9	exprt181	0.0002808	1.516	1.687	16	0	0	0
10	exprt185	2.9e-10	1.775	2.048	16	0	0	0
11	exprt202	1.634e-07	1.795	1.923	16	0	0	0
12	exprt272	3.735e-06	1.679	1.553	16	0	0	0
13	exprt288	1.381e-08	1.202	1.13	16	0	0	0
14	pwg	0.6755	1.139	0.9537	16	0.6442		0.91
15	pwi	0.3988	1.256	1.052	16	0.4194		0.8681
16	ew	0.6755	0.5545	0.4865	16	0.3286		0.8325
____________________________________________________________________________________________
________________________________________________________________________________
(c) 1989-2012 TU Delft
_x000C_
Case name : EPECExposureSEARB 9/20/2014 Version W1.5.1
38
Results of scoring experts
Bayesian Updates: no Weights: global DM Optimisation: yes
Significance Level: 2.893E-006 Calibration Power: 1
____________________________________________________________________________________________
Nr.	Id	St Acc	Mean relati	Mean relati	Numb	UnNormalize	Normaliz.we	Normaliz.we
			total	realizatioo	real	weight	without DM	with DM
______	________	___________	___________	___________	____	___________	___________	___________
1	exprt010	2.893e-06	0.9439	0.7248	16	2.097e-06	0.0007049	1.045e-05
2	exprt041	2.9e-10	1.949	2.004	16	0	0	0
3	exprt053	0.0009632	2.259	2.404	16	0.002316	0.7785	0.01154
4	exprt089	1.609e-08	1.822	2.215	16	0	0	0
5	exprt145	7.058e-08	1.969	1.817	16	0	0	0
6	exprt177	4.918e-07	2.366	2.372	16	0	0	0
7	exprt181	0.0002808	1.927	2.266	16	0.0006362	0.2139	0.00317
8	exprt202	1.634e-07	2.207	2.5	16	0	0	0
9	exprt229	6.404e-06	1.895	1.99	16	1.274e-05	0.004284	6.349e-05
10	exprt272	3.735e-06	2.092	2.126	16	7.941e-06	0.002669	3.956e-05
11	exprt288	1.381e-08	1.597	1.7	16	0	0	0
12	pwg	0.1239	1.444	1.596	16	0.1978		0.9852
13	pwi	0.0416	1.609	1.814	16	0.07545		0.962
14	ew	0.5418	0.7297	0.7371	16	0.3993		0.9926
____________________________________________________________________________________________
________________________________________________________________________________
(c) 1989-2012 TU Delft
_x000C_
Case name : EPECExposureSEARD 9/20/2014 Version W1.5.1
39
Results of scoring experts
Bayesian Updates: no Weights: global DM Optimisation: yes
Significance Level: 0.0002808 Calibration Power: 1
____________________________________________________________________________________________
Nr.	Id	St Acc	Mean relati	Mean relati	Numb	UnNormalize	Normaliz.we	Normaliz.we
			total	realizatioo	real	weight	without DM	with DM
______	________	___________	___________	___________	____	___________	___________	___________
1	exprt002	0.0003571	1.748	1.512	16	0.0005399	0.1545	0.0009856
2	exprt010	2.893e-06	0.9683	0.7273	16	0	0	0
3	exprt030	2.893e-06	2.352	1.748	16	0	0	0
4	exprt041	2.9e-10	1.997	2.007	16	0	0	0
5	exprt048	5.288e-14	2.31	2.899	16	0	0	0
6	exprt053	0.0009632	2.281	2.407	16	0.002319	0.6634	0.004233
7	exprt089	1.609e-08	1.87	2.218	16	0	0	0
8	exprt145	7.058e-08	2.019	1.82	16	0	0	0
9	exprt177	4.918e-07	2.042	2.375	16	0	0	0
10	exprt181	0.0002808	1.972	2.268	16	0.0006368	0.1822	0.001162
11	exprt202	1.634e-07	2.255	2.503	16	0	0	0
12	exprt229	6.404e-06	1.937	1.992	16	0	0	0
13	exprt272	3.735e-06	2.07	2.129	16	0	0	0
14	exprt288	1.381e-08	1.623	1.704	16	0	0	0
15	pwg	0.3491	1.44	1.559	16	0.5443		0.9936
16	pwi	0.6755	1.518	1.628	16	1.1		0.9968
17	ew	0.6755	0.7345	0.7223	16	0.4879		0.9928
____________________________________________________________________________________________
________________________________________________________________________________
(c) 1989-2012 TU Delft
_x000C_
Case name : EPECExposureWPRA 9/20/2014 Version W1.5.1
40
Results of scoring experts
Bayesian Updates: no Weights: global DM Optimisation: yes
Significance Level: 0.001794 Calibration Power: 1
____________________________________________________________________________________________
Nr.	Id	St Acc	Mean relati	Mean relati	Numb	UnNormalize	Normaliz.we	Normaliz.we
			total	realizatioo	real	weight	without DM	with DM
______	________	___________	___________	___________	____	___________	___________	___________
1	exprt019	3.114e-05	1.587	1.508	15	0	0	0
2	exprt041	1.265e-09	1.619	1.403	15	0	0	0
3	exprt053	3.114e-05	1.708	1.649	15	0	0	0
4	exprt089	7.576e-08	1.263	1.381	15	0	0	0
5	exprt160	3.278e-06	1.803	1.578	15	0	0	0
6	exprt181	0.001794	1.451	1.61	15	0.002889	0.1088	0.03632
7	exprt204	0.01751	2.397	1.352	15	0.02367	0.8912	0.2975
8	exprt229	1.189e-05	1.498	1.504	15	0	0	0
9	exprt288	1.265e-09	1.042	0.9372	15	0	0	0
10	exprt297	3.114e-05	1.709	1.5	15	0	0	0
11	pwg	0.04847	1.545	1.093	15	0.05299		0.6662
12	pwi	0.01751	2.397	1.352	15	0.02367		0.5
13	ew	0.1861	0.5124	0.4418	15	0.08221		0.7547
____________________________________________________________________________________________
________________________________________________________________________________
(c) 1989-2012 TU Delft
_x000C_
Case name : EPECExposureWPRB 9/20/2014 Version W1.5.1
41
Results of scoring experts
Bayesian Updates: no Weights: global DM Optimisation: yes
Significance Level: 9.364E-005 Calibration Power: 1
____________________________________________________________________________________________
Nr.	Id	St Acc	Mean relati	Mean relati	Numb	UnNormalize	Normaliz.we	Normaliz.we
			total	realizatioo	real	weight	without DM	with DM
______	________	___________	___________	___________	____	___________	___________	___________
1	exprt019	9.364e-05	1.652	1.551	16	0.0001452	0.06135	0.0004757
2	exprt041	2.9e-10	1.52	1.418	16	0	0	0
3	exprt053	0.0009632	1.795	1.817	16	0.001751	0.7395	0.005734
4	exprt089	1.609e-08	1.428	1.627	16	0	0	0
5	exprt145	7.058e-08	1.538	1.238	16	0	0	0
6	exprt181	0.0002808	1.489	1.679	16	0.0004715	0.1992	0.001544
7	exprt202	1.634e-07	1.774	1.913	16	0	0	0
8	exprt229	6.404e-06	1.454	1.404	16	0	0	0
9	exprt272	3.735e-06	1.693	1.544	16	0	0	0
10	exprt288	1.381e-08	1.166	1.121	16	0	0	0
11	exprt297	6.06e-05	1.679	1.453	16	0	0	0
12	pwg	0.2615	1.106	1.159	16	0.303		0.9922
13	pwi	0.2615	1.159	1.216	16	0.3181		0.9926
14	ew	0.5418	0.5251	0.4752	16	0.2575		0.9905
____________________________________________________________________________________________
________________________________________________________________________________
(c) 1989-2012 TU Delft
_x000C_
Case name : ETECExposureAFRD 9/20/2014 Version W1.5.1
42
Results of scoring experts
Bayesian Updates: no Weights: global DM Optimisation: yes
Significance Level: 1.682E-005 Calibration Power: 1
____________________________________________________________________________________________
Nr.	Id	St Acc	Mean relati	Mean relati	Numb	UnNormalize	Normaliz.we	Normaliz.we
			total	realizatioo	real	weight	without DM	with DM
______	________	___________	___________	___________	____	___________	___________	___________
1	exprt041	2.9e-10	1.574	1.531	16	0	0	0
2	exprt053	0.0009632	1.972	1.931	16	0.00186	0.07666	0.007144
3	exprt059	1.486e-07	1.984	1.729	16	0	0	0
4	exprt060	7.325e-06	1.714	1.443	16	0	0	0
5	exprt062	1.682e-05	1.898	1.642	16	2.762e-05	0.001139	0.0001061
6	exprt089	1.609e-08	1.485	1.74	16	0	0	0
7	exprt145	7.058e-08	1.591	1.355	16	0	0	0
8	exprt181	0.0002808	1.591	1.788	16	0.0005021	0.0207	0.001929
9	exprt200	3.435e-07	1.667	1.619	16	0	0	0
10	exprt202	1.634e-07	1.781	2.025	16	0	0	0
11	exprt211	0.01683	1.894	1.3	16	0.02187	0.9015	0.08401
12	exprt270	6.404e-06	1.553	1.457	16	0	0	0
13	exprt272	3.735e-06	1.681	1.653	16	0	0	0
14	exprt288	1.381e-08	1.277	1.235	16	0	0	0
15	pwg	0.2295	1.296	1.028	16	0.2361		0.9068
16	pwi	0.2295	1.406	1.077	16	0.2471		0.9106
17	ewe	0.3303	0.5768	0.5179	16	0.1711		0.8757
____________________________________________________________________________________________
________________________________________________________________________________
(c) 1989-2012 TU Delft
_x000C_
Case name : ETECExposureAFRE 9/20/2014 Version W1.5.1
43
Results of scoring experts
Bayesian Updates: no Weights: global DM Optimisation: yes
Significance Level: 1.682E-005 Calibration Power: 1
____________________________________________________________________________________________
Nr.	Id	St Acc	Mean relati	Mean relati	Numb	UnNormalize	Normaliz.we	Normaliz.we
			total	realizatioo	real	weight	without DM	with DM
______	________	___________	___________	___________	____	___________	___________	___________
1	exprt041	2.9e-10	1.544	1.434	16	0	0	0
2	exprt053	0.0009632	1.886	1.835	16	0.001767	0.0784	0.007423
3	exprt060	7.325e-06	1.647	1.347	16	0	0	0
4	exprt062	1.682e-05	1.831	1.547	16	2.602e-05	0.001154	0.0001093
5	exprt089	1.609e-08	1.418	1.643	16	0	0	0
6	exprt145	7.058e-08	1.523	1.257	16	0	0	0
7	exprt181	0.0002808	1.527	1.696	16	0.0004761	0.02112	0.002
8	exprt200	3.435e-07	1.599	1.522	16	0	0	0
9	exprt202	1.634e-07	1.715	1.93	16	0	0	0
10	exprt211	0.01683	1.873	1.205	16	0.02027	0.8993	0.08515
11	exprt270	6.404e-06	1.485	1.36	16	0	0	0
12	exprt272	3.735e-06	1.642	1.558	16	0	0	0
13	exprt288	1.381e-08	1.209	1.138	16	0	0	0
14	pwg	0.2295	1.241	0.9391	16	0.2155		0.9053
15	pwi	0.2295	1.367	0.9866	16	0.2265		0.9095
16	ew	0.3303	0.5396	0.4704	16	0.1554		0.8732
____________________________________________________________________________________________
________________________________________________________________________________
(c) 1989-2012 TU Delft
_x000C_
Case name : ETECExposureAMRA 9/20/2014 Version W1.5.1
44
Results of scoring experts
Bayesian Updates: no Weights: global DM Optimisation: yes
Significance Level: 0.006486 Calibration Power: 1
____________________________________________________________________________________________
Nr.	Id	St Acc	Mean relati	Mean relati	Numb	UnNormalize	Normaliz.we	Normaliz.we
			total	realizatioo	real	weight	without DM	with DM
______	________	___________	___________	___________	____	___________	___________	___________
1	exprt025	1.259e-07	2.113	1.918	15	0	0	0
2	exprt040	3.031e-06	1.906	1.581	15	0	0	0
3	exprt041	1.265e-09	1.746	1.418	15	0	0	0
4	exprt053	3.114e-05	1.693	1.66	15	0	0	0
5	exprt089	7.576e-08	1.324	1.395	15	0	0	0
6	exprt160	3.278e-06	2.186	1.592	15	0	0	0
7	exprt181	0.001794	1.67	1.623	15	0	0	0
8	exprt188	5.61e-07	1.914	1.586	15	0	0	0
9	exprt200	7.576e-08	1.447	1.63	15	0	0	0
10	exprt204	0.01751	1.652	1.364	15	0.02388	0.7362	0.1535
11	exprt211	0.006486	2.089	1.319	15	0.008556	0.2638	0.05499
12	exprt229	1.189e-05	1.681	1.517	15	0	0	0
13	exprt270	1.171e-06	1.637	1.34	15	0	0	0
14	exprt288	1.265e-09	1.216	0.949	15	0	0	0
15	pwg	0.1272	1.327	0.9685	15	0.1232		0.7915
16	pwi	0.3297	1.394	1.065	15	0.3511		0.9085
17	ew	0.1861	0.5892	0.4513	15	0.08398		0.7033
____________________________________________________________________________________________
________________________________________________________________________________
(c) 1989-2012 TU Delft
_x000C_
Case name : ETECExposureAMRB 9/20/2014 Version W1.5.1
45
Results of scoring experts
Bayesian Updates: no Weights: global DM Optimisation: yes
Significance Level: 0.0009632 Calibration Power: 1
____________________________________________________________________________________________
Nr.	Id	St Acc	Mean relati	Mean relati	Numb	UnNormalize	Normaliz.we	Normaliz.we
			total	realizatioo	real	weight	without DM	with DM
______	________	___________	___________	___________	____	___________	___________	___________
1	exprt025	2.68e-08	2.107	1.963	16	0	0	0
2	exprt033	2.418e-08	2.679	1.679	16	0	0	0
3	exprt040	1.486e-07	2.037	1.758	16	0	0	0
4	exprt041	2.9e-10	1.702	1.439	16	0	0	0
5	exprt053	0.0009632	2.023	1.839	16	0.001772	0.08007	0.02545
6	exprt089	1.609e-08	1.529	1.648	16	0	0	0
7	exprt145	7.058e-08	1.261	1.261	16	0	0	0
8	exprt181	0.0002808	1.637	1.7	16	0	0	0
9	exprt188	1.581e-07	2.38	1.699	16	0	0	0
10	exprt200	3.435e-07	1.707	1.526	16	0	0	0
11	exprt202	1.634e-07	1.898	1.935	16	0	0	0
12	exprt211	0.01683	1.985	1.21	16	0.02035	0.9199	0.2924
13	exprt229	6.404e-06	1.833	1.426	16	0	0	0
14	exprt270	6.404e-06	1.647	1.363	16	0	0	0
15	exprt272	3.735e-06	1.782	1.563	16	0	0	0
16	exprt288	1.381e-08	1.293	1.142	16	0	0	0
17	pwg	0.04542	1.575	1.046	16	0.0475		0.6822
18	pwi	0.04542	1.458	1.009	16	0.04581		0.6696
19	ew	0.5418	0.625	0.5097	16	0.2762		0.9243
____________________________________________________________________________________________
________________________________________________________________________________
(c) 1989-2012 TU Delft
_x000C_
Case name : ETECExposureAMRD 9/20/2014 Version W1.5.1
46
Results of scoring experts
Bayesian Updates: no Weights: global DM Optimisation: yes
Significance Level: 0.0009632 Calibration Power: 1
____________________________________________________________________________________________
Nr.	Id	St Acc	Mean relati	Mean relati	Numb	UnNormalize	Normaliz.we	Normaliz.we
			total	realizatioo	real	weight	without DM	with DM
______	________	___________	___________	___________	____	___________	___________	___________
1	exprt025	2.68e-08	2.002	1.963	16	0	0	0
2	exprt033	2.418e-08	2.552	1.679	16	0	0	0
3	exprt040	1.486e-07	1.938	1.758	16	0	0	0
4	exprt041	2.9e-10	1.536	1.439	16	0	0	0
5	exprt053	0.0009632	1.904	1.839	16	0.001772	0.08007	0.02545
6	exprt089	1.609e-08	1.427	1.648	16	0	0	0
7	exprt145	7.058e-08	1.535	1.261	16	0	0	0
8	exprt181	0.0002808	1.531	1.7	16	0	0	0
9	exprt188	1.581e-07	2.273	1.699	16	0	0	0
10	exprt200	3.435e-07	1.603	1.526	16	0	0	0
11	exprt202	1.634e-07	1.796	1.935	16	0	0	0
12	exprt211	0.01683	1.788	1.21	16	0.02035	0.9199	0.2924
13	exprt229	6.404e-06	1.65	1.426	16	0	0	0
14	exprt270	6.404e-06	1.54	1.363	16	0	0	0
15	exprt272	3.735e-06	1.627	1.563	16	0	0	0
16	exprt288	1.381e-08	1.212	1.142	16	0	0	0
17	pwg	0.04542	1.456	1.046	16	0.0475		0.6822
18	pwi	0.04542	1.332	1.009	16	0.04581		0.6696
19	ew	0.5418	0.5689	0.5097	16	0.2762		0.9243
____________________________________________________________________________________________
________________________________________________________________________________
(c) 1989-2012 TU Delft
_x000C_
Case name : ETECExposureEMRB 9/20/2014 Version W1.5.1
47
Results of scoring experts
Bayesian Updates: no Weights: global DM Optimisation: yes
Significance Level: 0.0009632 Calibration Power: 1
____________________________________________________________________________________________
Nr.	Id	St Acc	Mean relati	Mean relati	Numb	UnNormalize	Normaliz.we	Normaliz.we
			total	realizatioo	real	weight	without DM	with DM
______	________	___________	___________	___________	____	___________	___________	___________
1	exprt041	2.9e-10	1.533	1.434	16	0	0	0
2	exprt053	0.0009632	1.926	1.835	16	0.001767	0.08019	0.02548
3	exprt060	7.325e-06	1.63	1.347	16	0	0	0
4	exprt089	1.609e-08	1.398	1.643	16	0	0	0
5	exprt145	7.058e-08	1.486	1.257	16	0	0	0
6	exprt181	0.0002808	1.523	1.696	16	0	0	0
7	exprt200	3.435e-07	1.638	1.522	16	0	0	0
8	exprt202	1.634e-07	1.786	1.93	16	0	0	0
9	exprt211	0.01683	1.779	1.205	16	0.02027	0.9198	0.2923
10	exprt270	6.404e-06	1.532	1.36	16	0	0	0
11	exprt272	3.735e-06	1.625	1.558	16	0	0	0
12	exprt288	1.381e-08	1.179	1.138	16	0	0	0
13	pwg	0.04542	1.454	1.042	16	0.04731		0.6822
14	pwi	0.04542	1.331	1.004	16	0.04562		0.6695
15	ew	0.3303	0.5352	0.4625	16	0.1528		0.8714
____________________________________________________________________________________________
________________________________________________________________________________
(c) 1989-2012 TU Delft
_x000C_
Case name : ETECExposureEMRD 9/20/2014 Version W1.5.1
48
Results of scoring experts
Bayesian Updates: no Weights: global DM Optimisation: yes
Significance Level: 0.0009632 Calibration Power: 1
____________________________________________________________________________________________
Nr.	Id	St Acc	Mean relati	Mean relati	Numb	UnNormalize	Normaliz.we	Normaliz.we
			total	realizatioo	real	weight	without DM	with DM
______	________	___________	___________	___________	____	___________	___________	___________
1	exprt041	2.9e-10	1.52	1.434	16	0	0	0
2	exprt053	0.0009632	1.901	1.835	16	0.001767	0.08019	0.02548
3	exprt060	7.325e-06	1.63	1.347	16	0	0	0
4	exprt089	1.609e-08	1.398	1.643	16	0	0	0
5	exprt145	7.058e-08	1.486	1.257	16	0	0	0
6	exprt181	0.0002808	1.525	1.696	16	0	0	0
7	exprt200	3.435e-07	1.594	1.522	16	0	0	0
8	exprt202	1.634e-07	1.786	1.93	16	0	0	0
9	exprt211	0.01683	1.869	1.205	16	0.02027	0.9198	0.2923
10	exprt270	6.404e-06	1.532	1.36	16	0	0	0
11	exprt272	3.735e-06	1.609	1.558	16	0	0	0
12	exprt288	1.381e-08	1.2	1.138	16	0	0	0
13	pwg	0.04542	1.474	1.042	16	0.04731		0.6822
14	pwi	0.04542	1.382	1.004	16	0.04562		0.6695
15	ew	0.3303	0.5285	0.4625	16	0.1528		0.8714
____________________________________________________________________________________________
________________________________________________________________________________
(c) 1989-2012 TU Delft
_x000C_
Case name : ETECExposureEURA 9/20/2014 Version W1.5.1
49
Results of scoring experts
Bayesian Updates: no Weights: global DM Optimisation: yes
Significance Level: 0.01153 Calibration Power: 1
____________________________________________________________________________________________
Nr.	Id	St Acc	Mean relati	Mean relati	Numb	UnNormalize	Normaliz.we	Normaliz.we
			total	realizatioo	real	weight	without DM	with DM
______	________	___________	___________	___________	____	___________	___________	___________
1	exprt019	3.114e-05	1.865	1.564	15	0	0	0
2	exprt041	1.265e-09	1.723	1.458	15	0	0	0
3	exprt053	3.114e-05	1.631	1.708	15	0	0	0
4	exprt089	7.576e-08	1.341	1.44	15	0	0	0
5	exprt130	0.01577	1.644	1.264	15	0.01993	0.3209	0.06998
6	exprt134	0.009641	0.7297	0.6772	15	0	0	0
7	exprt136	2.699e-06	2.282	2.062	15	0	0	0
8	exprt147	0.01153	1.517	1.514	15	0.01746	0.2811	0.0613
9	exprt160	3.278e-06	1.945	1.638	15	0	0	0
10	exprt168	1.259e-07	1.879	1.451	15	0	0	0
11	exprt181	0.001794	1.624	1.67	15	0	0	0
12	exprt185	4.984e-09	2.206	2	15	0	0	0
13	exprt204	0.01751	1.71	1.412	15	0.02472	0.3981	0.08682
14	exprt288	1.265e-09	1.221	0.9958	15	0	0	0
15	pwg	0.2437	1.061	0.9137	15	0.2226		0.7819
16	pwi	0.2437	1.211	1.056	15	0.2573		0.8056
17	ew	0.2437	0.597	0.4855	15	0.1183		0.6225
____________________________________________________________________________________________
________________________________________________________________________________
(c) 1989-2012 TU Delft
_x000C_
Case name : ETECExposureEURB 9/20/2014 Version W1.5.1
50
Results of scoring experts
Bayesian Updates: no Weights: global DM Optimisation: yes
Significance Level: 0.02178 Calibration Power: 1
____________________________________________________________________________________________
Nr.	Id	St Acc	Mean relati	Mean relati	Numb	UnNormalize	Normaliz.we	Normaliz.we
			total	realizatioo	real	weight	without DM	with DM
______	________	___________	___________	___________	____	___________	___________	___________
1	exprt019	9.364e-05	1.883	1.561	16	0	0	0
2	exprt041	2.9e-10	1.646	1.426	16	0	0	0
3	exprt053	0.0009632	2.059	1.827	16	0	0	0
4	exprt089	1.609e-08	1.529	1.636	16	0	0	0
5	exprt130	0.0297	1.551	1.189	16	0.0353	0.5538	0.04987
6	exprt145	7.058e-08	1.589	1.248	16	0	0	0
7	exprt147	0.02178	1.648	1.306	16	0.02844	0.4462	0.04018
8	exprt168	2.275e-08	1.832	1.402	16	0	0	0
9	exprt181	0.0002808	1.64	1.687	16	0	0	0
10	exprt185	2.9e-10	2.277	2.048	16	0	0	0
11	exprt202	1.634e-07	1.901	1.923	16	0	0	0
12	exprt272	3.735e-06	1.77	1.553	16	0	0	0
13	exprt288	1.381e-08	1.309	1.13	16	0	0	0
14	pwg	0.6755	1.285	0.9537	16	0.6442		0.91
15	pwi	0.3988	1.376	1.052	16	0.4194		0.8681
16	ew	0.6755	0.6099	0.4865	16	0.3286		0.8325
____________________________________________________________________________________________
________________________________________________________________________________
(c) 1989-2012 TU Delft
_x000C_
Case name : ETECExposureEURC 9/20/2014 Version W1.5.1
51
Results of scoring experts
Bayesian Updates: no Weights: global DM Optimisation: yes
Significance Level: 0.02178 Calibration Power: 1
____________________________________________________________________________________________
Nr.	Id	St Acc	Mean relati	Mean relati	Numb	UnNormalize	Normaliz.we	Normaliz.we
			total	realizatioo	real	weight	without DM	with DM
______	________	___________	___________	___________	____	___________	___________	___________
1	exprt019	9.364e-05	1.883	1.561	16	0	0	0
2	exprt041	2.9e-10	1.645	1.426	16	0	0	0
3	exprt053	0.0009632	2.046	1.827	16	0	0	0
4	exprt089	1.609e-08	1.529	1.636	16	0	0	0
5	exprt130	0.0297	1.551	1.189	16	0.0353	0.5538	0.04987
6	exprt145	7.058e-08	1.589	1.248	16	0	0	0
7	exprt147	0.02178	1.648	1.306	16	0.02844	0.4462	0.04018
8	exprt168	2.275e-08	1.827	1.402	16	0	0	0
9	exprt181	0.0002808	1.649	1.687	16	0	0	0
10	exprt185	2.9e-10	2.193	2.048	16	0	0	0
11	exprt202	1.634e-07	1.901	1.923	16	0	0	0
12	exprt272	3.735e-06	1.757	1.553	16	0	0	0
13	exprt288	1.381e-08	1.309	1.13	16	0	0	0
14	pwg	0.6755	1.285	0.9537	16	0.6442		0.91
15	pwi	0.3988	1.376	1.052	16	0.4194		0.8681
16	ew	0.6755	0.6107	0.4865	16	0.3286		0.8325
____________________________________________________________________________________________
________________________________________________________________________________
(c) 1989-2012 TU Delft
_x000C_
Case name : ETECExposureSEARB 9/20/2014 Version W1.5.1
52
Results of scoring experts
Bayesian Updates: no Weights: global DM Optimisation: yes
Significance Level: 2.893E-006 Calibration Power: 1
____________________________________________________________________________________________
Nr.	Id	St Acc	Mean relati	Mean relati	Numb	UnNormalize	Normaliz.we	Normaliz.we
			total	realizatioo	real	weight	without DM	with DM
______	________	___________	___________	___________	____	___________	___________	___________
1	exprt010	2.893e-06	0.9356	0.7248	16	2.097e-06	0.0007049	1.045e-05
2	exprt041	2.9e-10	1.949	2.004	16	0	0	0
3	exprt053	0.0009632	2.334	2.404	16	0.002316	0.7785	0.01154
4	exprt089	1.609e-08	1.817	2.215	16	0	0	0
5	exprt145	7.058e-08	1.935	1.817	16	0	0	0
6	exprt177	4.918e-07	2.133	2.372	16	0	0	0
7	exprt181	0.0002808	1.943	2.266	16	0.0006362	0.2139	0.00317
8	exprt202	1.634e-07	2.205	2.5	16	0	0	0
9	exprt229	6.404e-06	2.062	1.99	16	1.274e-05	0.004284	6.349e-05
10	exprt272	3.735e-06	2.096	2.126	16	7.941e-06	0.002669	3.956e-05
11	exprt288	1.381e-08	1.594	1.7	16	0	0	0
12	pwg	0.1239	1.497	1.596	16	0.1978		0.9852
13	pwi	0.0416	1.672	1.814	16	0.07545		0.962
14	ew	0.5418	0.7274	0.7371	16	0.3993		0.9926
____________________________________________________________________________________________
________________________________________________________________________________
(c) 1989-2012 TU Delft
_x000C_
Case name : ETECExposureSEARD 9/20/2014 Version W1.5.1
53
Results of scoring experts
Bayesian Updates: no Weights: global DM Optimisation: yes
Significance Level: 0.0002808 Calibration Power: 1
____________________________________________________________________________________________
Nr.	Id	St Acc	Mean relati	Mean relati	Numb	UnNormalize	Normaliz.we	Normaliz.we
			total	realizatioo	real	weight	without DM	with DM
______	________	___________	___________	___________	____	___________	___________	___________
1	exprt002	0.0003571	1.73	1.512	16	0.0005399	0.1545	0.0009856
2	exprt010	2.893e-06	1.012	0.7273	16	0	0	0
3	exprt030	2.893e-06	2.7	1.748	16	0	0	0
4	exprt041	2.9e-10	2.029	2.007	16	0	0	0
5	exprt048	5.288e-14	2.291	2.899	16	0	0	0
6	exprt053	0.0009632	2.422	2.407	16	0.002319	0.6634	0.004233
7	exprt089	1.609e-08	1.892	2.218	16	0	0	0
8	exprt145	7.058e-08	2.022	1.82	16	0	0	0
9	exprt177	4.918e-07	2.452	2.375	16	0	0	0
10	exprt181	0.0002808	2.03	2.268	16	0.0006368	0.1822	0.001162
11	exprt202	1.634e-07	2.29	2.503	16	0	0	0
12	exprt229	6.404e-06	2.165	1.992	16	0	0	0
13	exprt272	3.735e-06	2.129	2.129	16	0	0	0
14	exprt288	1.381e-08	1.703	1.704	16	0	0	0
15	pwg	0.3491	1.515	1.559	16	0.5443		0.9936
16	pwi	0.6755	1.581	1.628	16	1.1		0.9968
17	ew	0.6755	0.7713	0.7223	16	0.4879		0.9928
____________________________________________________________________________________________
________________________________________________________________________________
(c) 1989-2012 TU Delft
_x000C_
Case name : ETECExposureWPRA 9/20/2014 Version W1.5.1
54
Results of scoring experts
Bayesian Updates: no Weights: global DM Optimisation: yes
Significance Level: 0.001794 Calibration Power: 1
____________________________________________________________________________________________
Nr.	Id	St Acc	Mean relati	Mean relati	Numb	UnNormalize	Normaliz.we	Normaliz.we
			total	realizatioo	real	weight	without DM	with DM
______	________	___________	___________	___________	____	___________	___________	___________
1	exprt019	3.114e-05	1.74	1.508	15	0	0	0
2	exprt041	1.265e-09	1.622	1.403	15	0	0	0
3	exprt053	3.114e-05	1.569	1.649	15	0	0	0
4	exprt089	7.576e-08	1.206	1.381	15	0	0	0
5	exprt160	3.278e-06	1.813	1.578	15	0	0	0
6	exprt181	0.001794	1.497	1.61	15	0.002889	0.1088	0.03632
7	exprt204	0.01751	1.53	1.352	15	0.02367	0.8912	0.2975
8	exprt229	1.189e-05	1.577	1.504	15	0	0	0
9	exprt288	1.265e-09	1.051	0.9372	15	0	0	0
10	exprt297	3.114e-05	1.573	1.5	15	0	0	0
11	pwg	0.04847	1.121	1.093	15	0.05299		0.6662
12	pwi	0.01751	1.53	1.352	15	0.02367		0.5
13	ew	0.1861	0.5036	0.4418	15	0.08221		0.7547
____________________________________________________________________________________________
________________________________________________________________________________
(c) 1989-2012 TU Delft
_x000C_
Case name : ETECExposureWPRB 9/20/2014 Version W1.5.1
55
Results of scoring experts
Bayesian Updates: no Weights: global DM Optimisation: yes
Significance Level: 9.364E-005 Calibration Power: 1
____________________________________________________________________________________________
Nr.	Id	St Acc	Mean relati	Mean relati	Numb	UnNormalize	Normaliz.we	Normaliz.we
			total	realizatioo	real	weight	without DM	with DM
______	________	___________	___________	___________	____	___________	___________	___________
1	exprt019	9.364e-05	1.877	1.551	16	0.0001452	0.06135	0.0004757
2	exprt041	2.9e-10	1.634	1.418	16	0	0	0
3	exprt053	0.0009632	2.023	1.817	16	0.001751	0.7395	0.005734
4	exprt089	1.609e-08	1.519	1.627	16	0	0	0
5	exprt145	7.058e-08	1.185	1.238	16	0	0	0
6	exprt181	0.0002808	1.632	1.679	16	0.0004715	0.1992	0.001544
7	exprt202	1.634e-07	1.892	1.913	16	0	0	0
8	exprt229	6.404e-06	1.683	1.404	16	0	0	0
9	exprt272	3.735e-06	1.763	1.544	16	0	0	0
10	exprt288	1.381e-08	1.287	1.121	16	0	0	0
11	exprt297	6.06e-05	1.663	1.453	16	0	0	0
12	pwg	0.2615	1.28	1.159	16	0.303		0.9922
13	pwi	0.2615	1.347	1.216	16	0.3181		0.9926
14	ew	0.5418	0.5866	0.4752	16	0.2575		0.9905
____________________________________________________________________________________________
________________________________________________________________________________
(c) 1989-2012 TU Delft
_x000C_
Case name : GiardFood_AMR 10/4/2014 Version W1.5.1
56
Results of scoring experts
Bayesian Updates: no Weights: global DM Optimisation: yes
Significance Level: 0.01297 Calibration Power: 1
____________________________________________________________________________________________
Nr.	Id	St Acc	Mean relati	Mean relati	Numb	UnNormalize	Normaliz.we	Normaliz.we
			total	realizatioo	real	weight	without DM	with DM
______	________	___________	___________	___________	____	___________	___________	___________
1	exprt047	0.001134	0.727	1.098	14	0	0	0
2	exprt049	0.0006502	1.842	2.113	14	0	0	0
3	exprt050	1.579e-05	1.531	0.9755	10	0	0	0
4	exprt053	0.01297	1.689	1.715	12	0.02224	0.06729	0.02619
5	exprt055	0.05397	1.953	1.682	14	0.09076	0.2746	0.1069
6	exprt200	7.308e-06	2.383	1.661	14	0	0	0
7	exprt267	0.1306	1.971	1.665	14	0.2175	0.6581	0.2561
8	exprt277	0.003013	1.377	0.9571	14	0	0	0
9	pwg	0.4406	1.31	1.178	14	0.5188		0.6109
10	pwi	0.5795	1.445	1.273	14	0.7375		0.6905
11	ew	0.6962	0.6088	0.5781	14	0.4024		0.5449
____________________________________________________________________________________________
________________________________________________________________________________
(c) 1989-2012 TU Delft
_x000C_
Case name : GiardFood_notAMR 10/4/2014 Version W1.5.1
57
Results of scoring experts
Bayesian Updates: no Weights: global DM Optimisation: yes
Significance Level: 0.01297 Calibration Power: 1
____________________________________________________________________________________________
Nr.	Id	St Acc	Mean relati	Mean relati	Numb	UnNormalize	Normaliz.we	Normaliz.we
			total	realizatioo	real	weight	without DM	with DM
______	________	___________	___________	___________	____	___________	___________	___________
1	exprt047	0.001134	0.442	1.066	14	0	0	0
2	exprt049	0.0006502	1.48	2.082	14	0	0	0
3	exprt050	1.579e-05	1.756	0.9341	10	0	0	0
4	exprt053	0.01297	1.528	1.677	12	0.02175	0.1959	0.07313
5	exprt055	0.05397	2.183	1.654	14	0.08926	0.8041	0.3001
6	exprt200	7.308e-06	2.965	1.629	14	0	0	0
7	exprt277	0.003013	1.738	0.9304	14	0	0	0
8	pwg	0.1224	1.577	1.523	14	0.1864		0.6267
9	wpi	0.2439	1.439	1.152	14	0.2811		0.7118
10	ew	0.2919	0.5214	0.5889	14	0.1719		0.5963
____________________________________________________________________________________________
________________________________________________________________________________
(c) 1989-2012 TU Delft
_x000C_
Case name : GiardiaExpos_AMR 10/4/2014 Version W1.5.1
58
Results of scoring experts
Bayesian Updates: no Weights: global DM Optimisation: yes
Significance Level: 0.01297 Calibration Power: 1
____________________________________________________________________________________________
Nr.	Id	St Acc	Mean relati	Mean relati	Numb	UnNormalize	Normaliz.we	Normaliz.we
			total	realizatioo	real	weight	without DM	with DM
______	________	___________	___________	___________	____	___________	___________	___________
1	exprt047	0.001134	0.9959	1.111	14	0	0	0
2	exprt049	0.0006502	2.051	2.127	14	0	0	0
3	exprt050	1.579e-05	1.288	0.995	10	0	0	0
4	exprt053	0.01297	1.527	1.732	12	0.02245	0.06746	0.02622
5	exprt055	0.05397	1.327	1.694	14	0.09141	0.2747	0.1068
6	exprt200	7.308e-06	1.264	1.675	14	0	0	0
7	exprt267	0.1306	1.598	1.676	14	0.2189	0.6578	0.2557
8	exprt276	8.17e-05	2.079	2.072	14	0	0	0
9	exprt277	0.003013	1.483	0.9701	14	0	0	0
10	pwg	0.4406	0.9003	1.188	14	0.5233		0.6113
11	pwi	0.5795	1.121	1.283	14	0.7434		0.6908
12	ew	0.6962	0.4776	0.5748	14	0.4001		0.5417
____________________________________________________________________________________________
________________________________________________________________________________
(c) 1989-2012 TU Delft
_x000C_
Case name : HAVExposureAllRegions 12/15/2014 Version W1.5.1
59
Results of scoring experts
Bayesian Updates: no Weights: global DM Optimisation: yes
Significance Level: 0.0002058 Calibration Power: 1
____________________________________________________________________________________________
Nr.	Id	St Acc	Mean relati	Mean relati	Numb	UnNormalize	Normaliz.we	Normaliz.we
			total	realizatioo	real	weight	without DM	with DM
______	________	___________	___________	___________	____	___________	___________	___________
1	exprt045	0.002211	1.967	0.9346	9	0.002067	0.01756	0.004413
2	exprt046	1.891e-07	3.895	1.431	12	0	0	0
3	exprt119	0.0003916	2.534	1.064	13	0.0004167	0.003541	0.0008899
4	exprt215	0.1262	0.6502	0.9108	13	0.115	0.9768	0.2455
5	exprt221	0.0002058	2.09	1.184	13	0.0002437	0.00207	0.0005203
6	exprt231	3.387e-06	2.54	1.7	13	0	0	0
7	pwg	0.4445	0.5359	0.7888	13	0.3506		0.7487
8	pwi	0.4445	0.6575	0.8317	13	0.3697		0.7585
9	ew	0.525	0.9664	0.3144	13	0.165		0.5837
____________________________________________________________________________________________
________________________________________________________________________________
(c) 1989-2012 TU Delft
_x000C_
Case name : NorovirusExposAFRD 9/21/2014 Version W1.5.1
60
Results of scoring experts
Bayesian Updates: no Weights: global DM Optimisation: yes
Significance Level: 1.682E-005 Calibration Power: 1
____________________________________________________________________________________________
Nr.	Id	St Acc	Mean relati	Mean relati	Numb	UnNormalize	Normaliz.we	Normaliz.we
			total	realizatioo	real	weight	without DM	with DM
______	________	___________	___________	___________	____	___________	___________	___________
1	exprt041	2.9e-10	1.649	1.379	16	0	0	0
2	exprt053	0.0009632	2.031	1.781	16	0.001715	0.07954	0.007616
3	exprt060	7.325e-06	1.589	1.29	16	0	0	0
4	exprt062	1.682e-05	1.796	1.491	16	2.508e-05	0.001163	0.0001114
5	exprt089	1.609e-08	1.456	1.59	16	0	0	0
6	exprt145	7.058e-08	1.519	1.204	16	0	0	0
7	exprt181	0.0002808	1.287	1.641	16	0.0004607	0.02137	0.002046
8	exprt200	3.435e-07	1.285	1.465	16	0	0	0
9	exprt211	0.01683	1.084	1.15	16	0.01936	0.8979	0.08598
10	exprt270	6.404e-06	1.22	1.304	16	0	0	0
11	exprt288	1.381e-08	1.206	1.08	16	0	0	0
12	pwg	0.2295	0.8202	0.8871	16	0.2036		0.9042
13	pwi	0.2295	0.8987	0.9402	16	0.2158		0.9092
14	ew	0.3303	0.4532	0.4281	16	0.1414		0.8676
____________________________________________________________________________________________
________________________________________________________________________________
(c) 1989-2012 TU Delft
_x000C_
Case name : NorovirusExposAFRE 9/21/2014 Version W1.5.1
61
Results of scoring experts
Bayesian Updates: no Weights: global DM Optimisation: yes
Significance Level: 1.682E-005 Calibration Power: 1
____________________________________________________________________________________________
Nr.	Id	St Acc	Mean relati	Mean relati	Numb	UnNormalize	Normaliz.we	Normaliz.we
			total	realizatioo	real	weight	without DM	with DM
______	________	___________	___________	___________	____	___________	___________	___________
1	exprt041	2.9e-10	1.681	1.415	16	0	0	0
2	exprt053	0.0009632	2.058	1.817	16	0.001751	0.07878	0.007486
3	exprt060	7.325e-06	1.618	1.328	16	0	0	0
4	exprt062	1.682e-05	1.824	1.529	16	2.571e-05	0.001157	0.0001099
5	exprt089	1.609e-08	1.483	1.625	16	0	0	0
6	exprt145	7.058e-08	1.546	1.239	16	0	0	0
7	exprt181	0.0002808	1.316	1.678	16	0.0004712	0.0212	0.002015
8	exprt200	3.435e-07	1.314	1.503	16	0	0	0
9	exprt202	1.634e-07	1.815	1.915	16	0	0	0
10	exprt211	0.01683	1.111	1.187	16	0.01997	0.8989	0.08541
11	exprt270	6.404e-06	1.249	1.341	16	0	0	0
12	exprt288	1.381e-08	1.235	1.119	16	0	0	0
13	pwg	0.2295	0.8464	0.922	16	0.2116		0.905
14	pwi	0.2295	0.9206	0.9698	16	0.2226		0.9092
15	ew	0.3303	0.438	0.4516	16	0.1492		0.8703
____________________________________________________________________________________________
________________________________________________________________________________
(c) 1989-2012 TU Delft
_x000C_
Case name : NorovirusExposAMRA 9/21/2014 Version W1.5.1
62
Results of scoring experts
Bayesian Updates: no Weights: global DM Optimisation: yes
Significance Level: 0.00396 Calibration Power: 1
____________________________________________________________________________________________
Nr.	Id	St Acc	Mean relati	Mean relati	Numb	UnNormalize	Normaliz.we	Normaliz.we
			total	realizatioo	real	weight	without DM	with DM
______	________	___________	___________	___________	____	___________	___________	___________
1	exprt025	1.259e-07	2.094	1.924	15	0	0	0
2	exprt040	3.031e-06	2.004	1.587	15	0	0	0
3	exprt041	1.265e-09	1.66	1.422	15	0	0	0
4	exprt053	3.114e-05	1.542	1.667	15	0	0	0
5	exprt089	7.576e-08	1.335	1.401	15	0	0	0
6	exprt160	3.278e-06	1.87	1.598	15	0	0	0
7	exprt181	0.001794	1.311	1.629	15	0	0	0
8	exprt188	5.61e-07	1.865	1.592	15	0	0	0
9	exprt193	0.00396	1.948	1.625	15	0.006434	0.1649	0.01649
10	exprt200	7.576e-08	1.403	1.636	15	0	0	0
11	exprt204	0.01751	1.661	1.37	15	0.02399	0.6148	0.06149
12	exprt211	0.006486	1.317	1.325	15	0.008594	0.2203	0.02203
13	exprt229	1.189e-05	1.659	1.523	15	0	0	0
14	exprt270	1.171e-06	1.277	1.346	15	0	0	0
15	exprt288	1.265e-09	1.178	0.9552	15	0	0	0
16	pwg	0.387	1.006	0.9071	15	0.351		0.9
17	pwi	0.387	1.141	0.9981	15	0.3863		0.9083
18	ew	0.1861	0.4829	0.4564	15	0.08494		0.669
____________________________________________________________________________________________
________________________________________________________________________________
(c) 1989-2012 TU Delft
_x000C_
Case name : NorovirusExposAMRB 9/21/2014 Version W1.5.1
63
Results of scoring experts
Bayesian Updates: no Weights: equal DM Optimisation: no
Significance Level: 0 Calibration Power: 1
____________________________________________________________________________________________
Nr.	Id	St Acc	Mean relati	Mean relati	Numb	UnNormalize	Normaliz.we	Normaliz.we
			total	realizatioo	real	weight	without DM	with DM
______	________	___________	___________	___________	____	___________	___________	___________
1	exprt025	2.68e-08	2.115	1.944	16	5.21e-08	0.06667	2.806e-07
2	exprt033	2.418e-08	2.352	1.661	16	4.017e-08	0.06667	2.164e-07
3	exprt040	1.486e-07	2.019	1.739	16	2.583e-07	0.06667	1.392e-06
4	exprt041	2.9e-10	1.668	1.42	16	4.118e-10	0.06667	2.219e-09
5	exprt053	0.0009632	2.055	1.822	16	0.001755	0.06667	0.009452
6	exprt089	1.609e-08	1.506	1.63	16	2.622e-08	0.06667	1.413e-07
7	exprt145	7.058e-08	1.567	1.242	16	8.767e-08	0.06667	4.723e-07
8	exprt181	0.0002808	1.335	1.682	16	0.0004724	0.06667	0.002545
9	exprt188	1.581e-07	1.982	1.68	16	2.657e-07	0.06667	1.431e-06
10	exprt200	3.435e-07	1.335	1.508	16	5.179e-07	0.06667	2.79e-06
11	exprt202	1.634e-07	1.827	1.919	16	3.136e-07	0.06667	1.689e-06
12	exprt211	0.01683	1.135	1.192	16	0.02005	0.06667	0.108
13	exprt229	6.404e-06	1.626	1.407	16	9.012e-06	0.06667	4.855e-05
14	exprt270	6.404e-06	1.27	1.345	16	8.611e-06	0.06667	4.639e-05
15	exprt288	1.381e-08	1.278	1.123	16	1.551e-08	0.06667	8.356e-08
16	pwg	0.04542	0.9912	1.029	16	0.04672		0.6818
17	pwi	0.04542	0.9512	0.9918	16	0.04505		0.6691
18	ew	0.3303	0.5864	0.4945	16	0.1633		0.8799
____________________________________________________________________________________________
________________________________________________________________________________
(c) 1989-2012 TU Delft
_x000C_
Case name : NorovirusExposAMRD 9/21/2014 Version W1.5.1
64
Results of scoring experts
Bayesian Updates: no Weights: global DM Optimisation: yes
Significance Level: 0.0009632 Calibration Power: 1
____________________________________________________________________________________________
Nr.	Id	St Acc	Mean relati	Mean relati	Numb	UnNormalize	Normaliz.we	Normaliz.we
			total	realizatioo	real	weight	without DM	with DM
______	________	___________	___________	___________	____	___________	___________	___________
1	exprt025	2.68e-08	2.129	1.944	16	0	0	0
2	exprt033	2.418e-08	2.417	1.661	16	0	0	0
3	exprt040	1.486e-07	2.01	1.739	16	0	0	0
4	exprt041	2.9e-10	1.631	1.42	16	0	0	0
5	exprt053	0.0009632	2.068	1.822	16	0.001755	0.08046	0.02561
6	exprt089	1.609e-08	1.519	1.63	16	0	0	0
7	exprt145	7.058e-08	1.58	1.242	16	0	0	0
8	exprt181	0.0002808	1.347	1.682	16	0	0	0
9	exprt188	1.581e-07	2.008	1.68	16	0	0	0
10	exprt200	3.435e-07	1.349	1.508	16	0	0	0
11	exprt202	1.634e-07	1.84	1.919	16	0	0	0
12	exprt211	0.01683	1.148	1.192	16	0.02005	0.9195	0.2926
13	exprt229	6.404e-06	1.619	1.407	16	0	0	0
14	exprt270	6.404e-06	1.283	1.345	16	0	0	0
15	exprt288	1.381e-08	1.268	1.123	16	0	0	0
16	pwg	0.04542	1.006	1.029	16	0.04672		0.6818
17	pwi	0.04542	0.9647	0.9918	16	0.04505		0.6691
18	ew	0.3303	0.5913	0.4945	16	0.1633		0.8799
____________________________________________________________________________________________
________________________________________________________________________________
(c) 1989-2012 TU Delft
_x000C_
Case name : NorovirusExposEMRB 9/21/2014 Version W1.5.1
65
Results of scoring experts
Bayesian Updates: no Weights: global DM Optimisation: yes
Significance Level: 0.0009632 Calibration Power: 1
____________________________________________________________________________________________
Nr.	Id	St Acc	Mean relati	Mean relati	Numb	UnNormalize	Normaliz.we	Normaliz.we
			total	realizatioo	real	weight	without DM	with DM
______	________	___________	___________	___________	____	___________	___________	___________
1	exprt041	2.9e-10	1.633	1.415	16	0	0	0
2	exprt053	0.0009632	2.016	1.817	16	0.001751	0.08058	0.02564
3	exprt060	7.325e-06	1.613	1.328	16	0	0	0
4	exprt089	1.609e-08	1.451	1.625	16	0	0	0
5	exprt145	7.058e-08	1.54	1.239	16	0	0	0
6	exprt181	0.0002808	1.311	1.678	16	0	0	0
7	exprt200	3.435e-07	1.308	1.503	16	0	0	0
8	exprt202	1.634e-07	1.797	1.915	16	0	0	0
9	exprt211	0.01683	1.105	1.187	16	0.01997	0.9194	0.2926
10	exprt270	6.404e-06	1.243	1.341	16	0	0	0
11	exprt288	1.381e-08	1.249	1.119	16	0	0	0
12	pwg	0.04542	0.9641	1.025	16	0.04654		0.6818
13	pwi	0.04542	0.9322	0.9875	16	0.04485		0.669
14	ew	0.3303	0.4136	0.4427	16	0.1462		0.8681
____________________________________________________________________________________________
________________________________________________________________________________
(c) 1989-2012 TU Delft
_x000C_
Case name : NorovirusExposEMRD 9/21/2014 Version W1.5.1
66
Results of scoring experts
Bayesian Updates: no Weights: global DM Optimisation: yes
Significance Level: 0.0009632 Calibration Power: 1
____________________________________________________________________________________________
Nr.	Id	St Acc	Mean relati	Mean relati	Numb	UnNormalize	Normaliz.we	Normaliz.we
			total	realizatioo	real	weight	without DM	with DM
______	________	___________	___________	___________	____	___________	___________	___________
1	exprt041	2.9e-10	1.633	1.415	16	0	0	0
2	exprt053	0.0009632	2.016	1.817	16	0.001751	0.08058	0.02564
3	exprt060	7.325e-06	1.613	1.328	16	0	0	0
4	exprt089	1.609e-08	1.451	1.625	16	0	0	0
5	exprt145	7.058e-08	1.54	1.239	16	0	0	0
6	exprt181	0.0002808	1.311	1.678	16	0	0	0
7	exprt200	3.435e-07	1.308	1.503	16	0	0	0
8	exprt202	1.634e-07	1.797	1.915	16	0	0	0
9	exprt211	0.01683	1.105	1.187	16	0.01997	0.9194	0.2926
10	exprt270	6.404e-06	1.243	1.341	16	0	0	0
11	exprt288	1.381e-08	1.228	1.119	16	0	0	0
12	pwg	0.04542	0.9641	1.025	16	0.04654		0.6818
13	pwi	0.04542	0.9322	0.9875	16	0.04485		0.669
14	ew	0.3303	0.413	0.4427	16	0.1462		0.8681
____________________________________________________________________________________________
________________________________________________________________________________
(c) 1989-2012 TU Delft
_x000C_
Case name : NorovirusExposEURA 9/21/2014 Version W1.5.1
67
Results of scoring experts
Bayesian Updates: no Weights: global DM Optimisation: yes
Significance Level: 0.01153 Calibration Power: 1
____________________________________________________________________________________________
Nr.	Id	St Acc	Mean relati	Mean relati	Numb	UnNormalize	Normaliz.we	Normaliz.we
			total	realizatioo	real	weight	without DM	with DM
______	________	___________	___________	___________	____	___________	___________	___________
1	exprt019	3.114e-05	1.849	1.568	15	0	0	0
2	exprt041	1.265e-09	1.72	1.462	15	0	0	0
3	exprt053	3.114e-05	1.593	1.711	15	0	0	0
4	exprt089	7.576e-08	1.391	1.444	15	0	0	0
5	exprt130	0.01577	1.154	1.267	15	0.01998	0.3209	0.06993
6	exprt134	0.009641	0.6708	0.6797	15	0	0	0
7	exprt136	2.699e-06	1.915	2.066	15	0	0	0
8	exprt147	0.01153	1.815	1.518	15	0.0175	0.281	0.06124
9	exprt160	3.278e-06	1.95	1.642	15	0	0	0
10	exprt168	1.259e-07	2	1.455	15	0	0	0
11	exprt181	0.001794	1.365	1.674	15	0	0	0
12	exprt185	4.984e-09	2.24	2.004	15	0	0	0
13	exprt188	5.61e-07	1.968	1.634	15	0	0	0
14	exprt193	0.00396	2.015	1.67	15	0	0	0
15	exprt204	0.01751	1.71	1.416	15	0.02479	0.3981	0.08676
16	exprt288	1.265e-09	1.229	0.9996	15	0	0	0
17	pwg	0.2437	0.9559	0.9171	15	0.2235		0.7821
18	pwi	0.2437	1.136	1.058	15	0.2579		0.8055
19	ew	0.387	0.5981	0.4845	15	0.1875		0.7047
____________________________________________________________________________________________
________________________________________________________________________________
(c) 1989-2012 TU Delft
_x000C_
Case name : NorovirusExposEURB 9/21/2014 Version W1.5.1
68
Results of scoring experts
Bayesian Updates: no Weights: global DM Optimisation: yes
Significance Level: 0.02178 Calibration Power: 1
____________________________________________________________________________________________
Nr.	Id	St Acc	Mean relati	Mean relati	Numb	UnNormalize	Normaliz.we	Normaliz.we
			total	realizatioo	real	weight	without DM	with DM
______	________	___________	___________	___________	____	___________	___________	___________
1	exprt019	9.364e-05	1.8	1.556	16	0	0	0
2	exprt041	2.9e-10	1.624	1.419	16	0	0	0
3	exprt048	5.288e-14	2.224	2.315	16	0	0	0
4	exprt053	0.0009632	2.06	1.823	16	0	0	0
5	exprt089	1.609e-08	1.505	1.631	16	0	0	0
6	exprt130	0.0297	1.059	1.182	16	0.0351	0.5534	0.04991
7	exprt145	7.058e-08	1.202	1.242	16	0	0	0
8	exprt147	0.02178	1.357	1.301	16	0.02833	0.4466	0.04027
9	exprt168	2.275e-08	1.656	1.397	16	0	0	0
10	exprt181	0.0002808	1.341	1.682	16	0	0	0
11	exprt185	2.9e-10	2.266	2.041	16	0	0	0
12	exprt202	1.634e-07	1.832	1.92	16	0	0	0
13	exprt288	1.381e-08	1.281	1.124	16	0	0	0
14	pwg	0.6755	0.8234	0.9474	16	0.6399		0.9098
15	pwi	0.3988	0.9806	1.043	16	0.4161		0.8677
16	ew	0.6755	0.4868	0.4829	16	0.3262		0.8321
____________________________________________________________________________________________
________________________________________________________________________________
(c) 1989-2012 TU Delft
_x000C_
Case name : NorovirusExposEURC 9/21/2014 Version W1.5.1
69
Results of scoring experts
Bayesian Updates: no Weights: global DM Optimisation: yes
Significance Level: 0.02178 Calibration Power: 1
____________________________________________________________________________________________
Nr.	Id	St Acc	Mean relati	Mean relati	Numb	UnNormalize	Normaliz.we	Normaliz.we
			total	realizatioo	real	weight	without DM	with DM
______	________	___________	___________	___________	____	___________	___________	___________
1	exprt019	9.364e-05	1.777	1.537	16	0	0	0
2	exprt041	2.9e-10	1.644	1.403	16	0	0	0
3	exprt053	0.0009632	2.028	1.804	16	0	0	0
4	exprt089	1.609e-08	1.482	1.612	16	0	0	0
5	exprt130	0.0297	1.038	1.166	16	0.03462	0.5536	0.05006
6	exprt145	7.058e-08	1.179	1.223	16	0	0	0
7	exprt147	0.02178	1.336	1.282	16	0.02792	0.4464	0.04037
8	exprt168	2.275e-08	1.623	1.378	16	0	0	0
9	exprt181	0.0002808	1.32	1.664	16	0	0	0
10	exprt185	2.9e-10	2.237	2.024	16	0	0	0
11	exprt202	1.634e-07	1.808	1.902	16	0	0	0
12	exprt288	1.381e-08	1.258	1.106	16	0	0	0
13	pwg	0.6755	0.8046	0.9314	16	0.6291		0.9096
14	pwi	0.3988	0.967	1.033	16	0.412		0.8682
15	ew	0.6755	0.4663	0.4644	16	0.3137		0.8286
____________________________________________________________________________________________
________________________________________________________________________________
(c) 1989-2012 TU Delft
_x000C_
Case name : NorovirusExposSEARB 9/21/2014 Version W1.5.1
70
Results of scoring experts
Bayesian Updates: no Weights: global DM Optimisation: yes
Significance Level: 2.893E-006 Calibration Power: 1
____________________________________________________________________________________________
Nr.	Id	St Acc	Mean relati	Mean relati	Numb	UnNormalize	Normaliz.we	Normaliz.we
			total	realizatioo	real	weight	without DM	with DM
______	________	___________	___________	___________	____	___________	___________	___________
1	exprt010	2.893e-06	0.9829	0.7084	16	2.05e-06	0.0006955	1.021e-05
2	exprt041	2.9e-10	2.068	1.988	16	0	0	0
3	exprt053	0.0009632	2.485	2.388	16	0.002301	0.7807	0.01146
4	exprt089	1.609e-08	1.928	2.199	16	0	0	0
5	exprt145	7.058e-08	2.009	1.801	16	0	0	0
6	exprt177	4.918e-07	2.119	2.356	16	0	0	0
7	exprt181	0.0002808	1.78	2.25	16	0.0006317	0.2144	0.003147
8	exprt202	1.634e-07	2.273	2.487	16	0	0	0
9	exprt229	6.404e-06	2.045	1.974	16	1.264e-05	0.004289	6.297e-05
10	exprt288	1.381e-08	1.717	1.684	16	0	0	0
11	pwg	0.1239	1.524	1.596	16	0.1978		0.9853
12	pwi	0.0416	1.757	1.807	16	0.07516		0.9623
13	ew	0.5418	0.7001	0.7209	16	0.3906		0.9925
____________________________________________________________________________________________
________________________________________________________________________________
(c) 1989-2012 TU Delft
_x000C_
Case name : NorovirusExposSEARD 9/21/2014 Version W1.5.1
71
Results of scoring experts
Bayesian Updates: no Weights: global DM Optimisation: yes
Significance Level: 0.0002808 Calibration Power: 1
____________________________________________________________________________________________
Nr.	Id	St Acc	Mean relati	Mean relati	Numb	UnNormalize	Normaliz.we	Normaliz.we
			total	realizatioo	real	weight	without DM	with DM
______	________	___________	___________	___________	____	___________	___________	___________
1	exprt002	0.0003571	1.701	1.496	16	0.0005341	0.1539	0.0009845
2	exprt010	2.893e-06	0.9564	0.7109	16	0	0	0
3	exprt030	2.893e-06	2.291	1.732	16	0	0	0
4	exprt041	2.9e-10	2.119	1.991	16	0	0	0
5	exprt048	5.288e-14	2.366	2.883	16	0	0	0
6	exprt053	0.0009632	2.431	2.391	16	0.002303	0.6638	0.004245
7	exprt089	1.609e-08	1.899	2.202	16	0	0	0
8	exprt145	7.058e-08	1.982	1.804	16	0	0	0
9	exprt177	4.918e-07	2.398	2.359	16	0	0	0
10	exprt181	0.0002808	1.756	2.252	16	0.0006322	0.1822	0.001165
11	exprt202	1.634e-07	2.247	2.49	16	0	0	0
12	exprt229	6.404e-06	2.028	1.976	16	0	0	0
13	exprt288	1.381e-08	1.673	1.687	16	0	0	0
14	pwg	0.3491	1.423	1.544	16	0.5391		0.9936
15	pwi	0.6755	1.552	1.614	16	1.09		0.9968
16	ew	0.5418	0.7398	0.7018	16	0.3802		0.9909
____________________________________________________________________________________________
________________________________________________________________________________
(c) 1989-2012 TU Delft
_x000C_
Case name : NorovirusExposWPRA 9/21/2014 Version W1.5.1
[truncated: 1,809 more rows]

## Sheet: Expert names
Name
Ahmad R. Sharif
Albert Bosch
Alejandro Cravioto
André Ravel
Annemarie Käsbohrer
Ayachi Ammar
Boris Igor pavlin
Brecht Devlesschauwer
Brent Dixon
Catterina Ferreccio
Ciara O'Reilly
David Rein
Eratus K. Kang'ethe
Fidel Angel Nuñez
Gabriel Adegoke
Geraldine Duffy
Goutam Kumar Adak
Hannah Gould
Henriette de Valk
Heriberto Fernandez
Ihab Habib
Irma Rivera
Ivar Vågsholm
Jacques Godfroid
Jeff Farber
Jennie Musto
jitra waikagul
Joke van giessen
Jorge Enrique Bolpe
Jorge Enrique Gomez-Marin
Karen H. Keddy
Kathryn H. Jacobsen
Keeve E. Nachman
Linda Verhoef
Luca Busani
Lucy Robertson
Mahmudur Rahman
Malco W. Kennedy
Melita Gordon
Mey Jurdi
Michael Gilsdorf
Mohmmad Bogher Rokni
Nilanthi da Silva
Panin Alexander
Patrizia Rossi
Paul Cook
Philip M. Bolger
Pr Olgica Djurkovic-Djakovic
Professor Celia Holland
Rabih Kamleh
Radu Blaga
Rashidul Haque
Richard Deckelbaum
Ronald Fayer
Rungtip Chuanchuen
Salah Al Awaidy
Saleem Kamili
Samson Mukaratirwa
Samuel Kariuki
Sara M. Pires
Sarah O'Brien
Sava Buncic
Shua J. Chai
Subhash C. Parija
Tandavarayan Ramamurthy
Tomoyashi Nozaki
Una Ryan
Vladimir P. do Nascimento
Wael M. Latfy
Waraluk Tangkanakul
Ynes R. Ortega
Yvonne van Duynhoven
